# Supplementary material for: A novel adenosine-to-inosine RNA editing-based nomogram for predicting prognosis of hepatocellular carcinoma
Source: Front Pharmacol. 2025 May 14;16:1547320. doi: 10.3389/fphar.2025.1547320 (PMC12116476; doi:10.3389/fphar.2025.1547320)
Supplement: Supplementary file 3 [file Table1.xlsx]

## Sheet: uni.cox
id	HR	HR.95L	HR.95H	pvalue
MDM2|chr12:69237552	0.428387	0.0105793	17.3466	0.653488
SAR1A|chr10:71923709	13.2398	0.326629	536.672	0.17144
MDM2|chr12:69237043	0.921735	0.20263	4.19285	0.916025
MDM2|chr12:69237023	10.1765	0.158169	654.748	0.274833
RBPMS|chr8:30428189	33.6198	0.0716698	15770.8	0.262672
NBPF1|chr1:16889642	3.76516	0.445922	31.7912	0.223221
GGA2|chr16:23476649	0.203398	0.000200615	206.219	0.652009
LANCL1|chr2:211297651	0.438561	0.000347453	553.558	0.821013
KIAA0930|chr22:45590359	0.765087	0.109112	5.36475	0.787573
PXMP4|chr20:32293554	4.42676	0.71334	27.471	0.110204
CRCP|chr7:65618591	0.452259	0.000407577	501.84	0.824468
MDM2|chr12:69237509	3.92137	0.226729	67.8218	0.34744
AGMAT|chr1:15900086	0.926294	0.000466368	1839.79	0.984234
SFXN2|chr10:104497943	3.05611	0.002475	3773.65	0.758402
FLJ45340|chr7:128294130	0.913649	0.116181	7.18498	0.931604
LINC00534|chr8:91397873	2.77003e+22	486198	1.57818e+39	0.00866061
ULK1|chr12:132407137	3.50645	0.0295115	416.624	0.606768
NUP43|chr6:150046736	1.23723	0.0622338	24.5966	0.889012
CD302,LY75-CD302|chr2:160626685	1.32724	0.274914	6.40772	0.724513
NBPF1|chr1:16889646	4.16888	0.267687	64.9249	0.308136
TEP1|chr14:20834900	11.0262	0.0969984	1253.4	0.320272
ICMT|chr1:6282587	3.92576	0.524714	29.3714	0.182898
MAVS|chr20:3850606	48.319	0.0408693	57126.8	0.282719
CRCP|chr7:65618589	152.989	0.0320744	729725	0.244415
FLCN|chr17:17116844	3.29968	0.0058963	1846.56	0.711527
RPL13|chr16:89630376	3.78895	0.154961	92.6436	0.414077
GPC6|chr13:95058535	8.52371	1.40166	51.8338	0.0199879
SMCO4|chr11:93268748	7.15848	1.41662e-07	3.61733e+08	0.82783
SFXN2|chr10:104497883	0.0864867	0.00140569	5.32119	0.24418
NBPF1|chr1:16889566	2.75441	0.419042	18.1051	0.291598
DDX58|chr9:32456316	3.23275	0.456239	22.9061	0.240208
PTPLB|chr3:123213216	2.14725	0.00110505	4172.38	0.843198
STK35|chr20:2128469	1.05933	0.0295728	37.9465	0.974816
APOOL|chrX:84346869	0.299805	0.0270471	3.32322	0.326354
SFXN2|chr10:104497867	0.00481607	5.02155e-07	46.19	0.254022
ZBED6CL|chr7:150028814	3.32145	0.20108	54.8639	0.401508
PTPN14|chr1:214522701	0.181612	0.0044619	7.39209	0.367
TEP1|chr14:20835050	11.5647	1.4065	95.0887	0.0227692
FAM20B|chr1:179044004	11.4662	0.0188091	6989.85	0.455934
SLC25A23|chr19:6441862	0.310364	0.0254572	3.78383	0.359144
GIPC1|chr19:14593693	1.90178	0.0713872	50.6642	0.701115
SDC3|chr1:31343015	94.6624	0.0185868	482115	0.296092
ACTG1(NM_001199954:exon6:c.803-2A>G,NM_001614:exon6:c.803-2A>G)|chr17:79478136	1.5442	0.434287	5.49071	0.502013
PPIA|chr7:44841388	0.949671	0.027523	32.768	0.977198
PPP6R3|chr11:68381366	49.113	0.213388	11303.7	0.160521
CARD8|chr19:48753098	5.59806	0.168384	186.112	0.335319
ZBED6CL|chr7:150028786	42.5438	0.189174	9567.75	0.174669
ZBED6CL|chr7:150028849	1.00785	0.00303485	334.698	0.997894
NBPF9|chr1:144829576	1.5927	0.0805344	31.4982	0.759868
SDE2|chr1:226171377	1.44895	0.133763	15.6953	0.760315
MAST4|chr5:66463579	1.00305	0.00516377	194.841	0.999095
TEP1|chr14:20834516	1.20701	0.0751185	19.3945	0.894351
ZBED6CL|chr7:150029099	2.40791	0.00039465	14691.6	0.843358
TEP1|chr14:20835051	5.19471	0.0405963	664.715	0.505665
NBPF1|chr1:16889654	0.157717	0.00014159	175.681	0.605865
AJUBA|chr14:23442148	3.67219	0.486225	27.7341	0.207323
NICN1|chr3:49461823	17.6964	2.06389	151.734	0.0087701
FAM73B|chr9:131833476	0.141825	0.000825272	24.3729	0.45699
NMNAT1|chr1:10043955	1.92671	0.0429209	86.4901	0.735452
AJUBA|chr14:23442150	1.96428	0.4164	9.26605	0.393654
AJUBA|chr14:23441439	2.36667	0.275893	20.3019	0.432089
MRPS22|chr3:139074076	5.46607	0.0180026	1659.64	0.56027
MOB3A|chr19:2072971	1.53603	0.00827257	285.208	0.872069
PSMB2|chr1:36067022	1.37946	0.18972	10.0301	0.750629
NEIL1|chr15:75646087	1.73961	0.469276	6.44875	0.407545
ZBTB42|chr14:105270278	2.04246	0.653558	6.38296	0.219303
MDM2|chr12:69237073	1.31204	0.0677767	25.3989	0.857435
DDX58|chr9:32456380	2.59638	0.343233	19.6402	0.355395
PLBD2(dist=1502),SDS(dist=1291)|chr12:113828960	2.44165	0.180701	32.9919	0.501583
GPC6|chr13:95058552	1.73841	0.103735	29.1327	0.700624
DESI1|chr22:41996328	30.1628	0.787417	1155.41	0.06703
MDM2|chr12:69237042	2.93475	0.0247799	347.57	0.658507
APOOL|chrX:84346892	0.638399	0.0944597	4.31457	0.645271
C11orf58|chr11:16778489	115.906	0.0709515	189345	0.208005
GFOD2|chr16:67714977	1.46514	0.13134	16.3441	0.756273
TEP1|chr14:20834492	2.24004	0.410586	12.221	0.351516
MIR4436A(dist=73498),NONE(dist=NONE)|chr2:89185466	29.9238	0.184473	4854.02	0.190544
PHACTR4|chr1:28824774	18.9687	0.566576	635.065	0.100424
PDIA3P|chr1:146651513	1.16915	0.00170886	799.9	0.962577
PLCXD1|chrX:219020	53.1736	0.70208	4027.22	0.0718989
AJUBA|chr14:23440750	11.0562	1.46761	83.2924	0.0196842
OTUD7B|chr1:149913802	397.777	0.101664	1.55637e+06	0.156104
BLCAP|chr20:36147563	10.1075	0.00324796	31453.9	0.57295
NBPF9|chr1:144829598	1.15684	0.13363	10.0147	0.894749
TEP1|chr14:20834383	1.17108	0.202498	6.77258	0.859997
SEC16A|chr9:139335597	5.08634	1.09461	23.6347	0.0379583
APOOL|chrX:84346868	1.5459	0.0925907	25.8105	0.761679
APOOL|chrX:84345410	0.186187	0.0271583	1.27643	0.0869935
ANKRD52|chr12:56633548	18.9955	1.32256	272.826	0.0303415
SURF4|chr9:136229572	2.3223	0.0268711	200.702	0.711139
FLCN|chr17:17116838	14.7546	0.00276599	78705	0.538749
LOC96610|chr22:22677258	32.1887	0.00012398	8.3571e+06	0.585217
UTP14C|chr13:52604880	90.1383	4.14237	1961.42	0.00417842
PLBD2|chr12:113827892	2.77586	0.0703652	109.506	0.586097
SDE2|chr1:226171378	0.121613	0.00599789	2.46582	0.170009
ERAP1|chr5:96110490	2.98818	0.375676	23.7685	0.300842
SLC35A3|chr1:100489619	1.38054	0.303977	6.26988	0.676192
FDPS|chr1:155279696	0.797722	0.000954823	666.47	0.947509
VEZF1|chr17:56049823	3.60816	0.194944	66.7822	0.388782
CCNYL1|chr2:208620129	0.889073	0.103216	7.65818	0.914775
APOOL|chrX:84346832	1.7358	0.19822	15.2003	0.618394
APOOL|chrX:84346822	0.271775	0.00448595	16.4651	0.53383
SYAP1(dist=1123),TXLNG(dist=22625)|chrX:16781930	3.06964	0.0227016	415.067	0.654163
CD99L2|chrX:149936340	10.2108	0.254697	409.349	0.217302
MIR4775|chr2:208619588	25.2142	0.121464	5234.13	0.235796
SOAT1|chr1:179327011	0.525388	0.0850695	3.2448	0.488398
AJUBA|chr14:23441503	3.2459	0.0493415	213.53	0.581478
DDX58|chr9:32456368	0.374704	0.0233216	6.0203	0.488389
LRRC47|chr1:3697057	139.47	0.417717	46566.8	0.0958089
RAD51L3-RFFL|chr17:33338015	4.91491	0.0114547	2108.85	0.606661
PLBD2|chr12:113827933	3.0975	0.268927	35.6771	0.364558
MDM2|chr12:69237056	0.924409	0.0245903	34.7508	0.966119
ANTXR2|chr4:80825686	29.8949	0.21159	4223.77	0.178591
HS1BP3|chr2:20818330	0.196825	0.000261565	148.108	0.630521
SPCS3|chr4:177252249	7.79502	0.00552586	10996	0.578894
AJUBA|chr14:23442122	0.496111	0.0324467	7.58556	0.614432
MDM2|chr12:69237053	0.184813	0.00304768	11.2072	0.420155
SYNRG|chr17:35875862	0.449357	0.0328796	6.14124	0.548794
MDM2|chr12:69237014	0.238736	0.00581464	9.80197	0.449823
GNL3L|chrX:54589812	9.51516	0.268398	337.328	0.215905
CD302,LY75-CD302|chr2:160626594	1.70661	0.195791	14.8756	0.6285
PRKAR2A|chr3:48788616	6.10747	0.188101	198.304	0.308181
COG3|chr13:46090371	0.359068	0.0243169	5.30207	0.455893
EHD4|chr15:42192345	6.17904	0.477051	80.0343	0.163439
APOOL|chrX:84346877	1.75288	0.341725	8.99139	0.501068
SOAT1|chr1:179326295	1.96704	0.102002	37.9331	0.6541
NUP43|chr6:150047159	7.49472	0.0831018	675.928	0.380535
COPA|chr1:160302244	0.374559	0.00688573	20.3747	0.630076
FLJ45340|chr7:128293998	5.15471	0.726724	36.5627	0.100877
SOAT1|chr1:179327008	0.699295	0.0753974	6.4858	0.75295
LINC00963|chr9:132267560	5.35757	0.0570096	503.486	0.468977
DDX58|chr9:32456302	6.19761	0.24361	157.672	0.269277
GPC6|chr13:95059270	71.4413	0.354753	14387.1	0.114773
MDM2|chr12:69237507	317.736	0.847671	119099	0.0567398
DDX6|chr11:118619352	42.0084	1.52132	1159.99	0.027259
CPT1A|chr11:68524809	7.50023	0.338528	166.171	0.202407
RALGAPA2|chr20:20371511	7.90781	0.620081	100.847	0.111379
CARD8|chr19:48759086	32.1801	0.718502	1441.27	0.0735278
NFIC|chr19:3466395	0.715868	0.0321733	15.9284	0.832752
MDM4|chr1:204525944	27.7117	0.636723	1206.08	0.0844409
RPS23|chr5:81571500	0.00828148	1.84297e-06	37.2131	0.263937
C2orf72|chr2:231912135	2.73787	0.113697	65.9292	0.534933
APOOL|chrX:84346390	1.03358	0.278426	3.83686	0.96064
APOOL|chrX:84346386	1.2365	0.249138	6.13688	0.795085
TAF8|chr6:42046582	2.24007	0.323112	15.53	0.414284
PJA2|chr5:108671198	2.65728	0.0933817	75.6159	0.567278
NBPF1|chr1:16889578	4.06544	7.30822e-05	226154	0.801365
C15orf38-AP3S2|chr15:90442662	13.3234	0.0316376	5610.83	0.400972
MKL2|chr16:14359269	3.69265	0.117385	116.162	0.457825
CRCP|chr7:65618590	15.1492	0.0274778	8352.14	0.398716
MIR4775|chr2:208619585	1.02314	0.204804	5.11133	0.977761
ZBED6CL|chr7:150028788	2.41882	0.098262	59.5417	0.588904
AEN|chr15:89174300	0.545681	0.00108891	273.455	0.848555
AJUBA|chr14:23441442	1.37992	0.0304679	62.4981	0.868532
MDM2|chr12:69237519	13.6994	0.498853	376.209	0.121498
SON|chr21:34923319	0.0589422	0.000427488	8.12699	0.26
SEC16A|chr9:139335555	2.8254	0.0144913	550.875	0.699441
PPIA|chr7:44842099	2.43676	0.346811	17.1212	0.370581
MDM2|chr12:69237510	4.87594	0.0372744	637.831	0.524044
DDX58|chr9:32456318	0.439601	0.0632874	3.05351	0.405903
EIF4EBP2|chr10:72164154	28.1801	0.161818	4907.47	0.204742
PNPLA3|chr22:44343305	0.478706	0.00173407	132.152	0.797269
NEIL1|chr15:75646086	7.84918	0.405522	151.926	0.172907
EEF2K|chr16:22299780	1.58972	0.235502	10.7312	0.634226
CCDC97|chr19:41828971	6.43279	0.20502	201.838	0.289743
APOOL|chrX:84346378	1.01628	0.246087	4.19695	0.982199
TEP1|chr14:20834491	0.27453	0.000936381	80.487	0.655597
DIS3L2|chr2:233201528	10.4169	0.00898076	12082.6	0.515091
TEAD1|chr11:12962805	3.29636	0.129506	83.9035	0.470128
APOOL|chrX:84346779	10.9412	0.0234195	5111.58	0.445527
AJUBA|chr14:23441476	8.80005	0.0111231	6962.18	0.523009
MMACHC|chr1:45976006	11.7603	0.443515	311.836	0.140533
MED18|chr1:28662374	0.0516264	2.06031e-06	1293.64	0.566317
GLS|chr2:191799578	105.672	0.46295	24120.6	0.0925675
APOOL|chrX:84346786	0.645623	0.116983	3.56315	0.615645
CCNYL1|chr2:208619251	7.01646	0.043557	1130.26	0.452419
IVD|chr15:40710778	4.30406	0.504902	36.6902	0.1819
MREG|chr2:216807725	4.1582	0.000584212	29596.5	0.752851
INTS6(dist=8048),MIR4703(dist=91402)|chr13:52035323	2.05971	0.165993	25.5577	0.573879
INADL|chr1:62628095	1.90297	0.0367538	98.5288	0.749341
APOL6|chr22:36056590	3.23756	0.00190202	5510.88	0.756938
SOAT1|chr1:179327010	3.06877	0.162654	57.8981	0.454361
PLBD2(dist=1497),SDS(dist=1296)|chr12:113828955	0.411944	0.00382519	44.3632	0.710284
VKORC1|chr16:31102184	0.61559	0.000133229	2844.36	0.910275
DYNC1I2|chr2:172605827	1.37678	0.281664	6.72972	0.692884
F11R|chr1:160966732	23515.7	0.551562	1.00259e+09	0.0642314
SPCS3|chr4:177252327	0.817015	0.20881	3.19674	0.771548
DDX58|chr9:32456371	0.182817	0.000735852	45.4197	0.545926
TEP1|chr14:20834515	0.616384	0.0481505	7.89044	0.709901
CCNYL1|chr2:208620134	2.22025	0.000958515	5142.87	0.840092
CPT1A|chr11:68523904	19.799	0.140176	2796.48	0.237186
CCDC64|chr12:120531332	2.64053	0.089494	77.9093	0.573923
CCNYL1|chr2:208619252	49.8814	0.0472029	52712	0.271111
CD99L2|chrX:149936224	4.94874	0.211392	115.851	0.320225
PLBD2|chr12:113827926	0.454188	0.065951	3.12788	0.422748
GGTLC2(dist=73095),MIR650(dist=101807)|chr22:23063463	0.0125927	6.42031e-07	246.99	0.38568
SFXN2|chr10:104497882	0.606438	0.00371673	98.949	0.847421
TEP1|chr14:20834521	105.402	1.7326	6412.14	0.026271
PMM1|chr22:41973276	155.838	0.0112314	2.16229e+06	0.299504
PLBD2|chr12:113827947	0.974949	0.0332556	28.5825	0.988256
CD99L2|chrX:149936226	2.19731	0.150074	32.1718	0.565359
XIAP|chrX:123046138	5433.94	7.18746	4.10822e+06	0.0109844
MDM2|chr12:69237648	270.691	0.175286	418022	0.13488
DTWD2|chr5:118173627	2.73564	0.282805	26.4626	0.384759
FAM168A|chr11:73116048	2.62702	0.000598869	11523.8	0.821412
CEP104|chr1:3730790	1.6016	0.0748571	34.2669	0.763132
GPC6|chr13:95058992	7.9534	0.404345	156.442	0.172493
FLCN|chr17:17116845	31.3405	0.206732	4751.22	0.178733
ICMT|chr1:6282770	0.590011	0.0262859	13.2434	0.739594
CCNYL1|chr2:208619529	3.89209	0.0181301	835.538	0.619842
NEGR1|chr1:72739725	516596	6.74681e-05	3955525652646600	0.257259
GTPBP10|chr7:90018673	4.93166	0.0872933	278.616	0.438194
ACOX1|chr17:73940440	3.09865	0.481765	19.9301	0.233678
CARD8|chr19:48759084	4.83878	0.206805	113.217	0.32699
AZIN1|chr8:103841636	2.04287	0.360079	11.59	0.419888
UGGT1|chr2:128951511	3.1551	0.309417	32.1723	0.332129
CCNYL1|chr2:208619316	0.477585	0.00130767	174.423	0.806087
DESI1|chr22:41996363	6.44464	0.423616	98.045	0.179746
PPP1R13L|chr19:45883438	7.16665	0.00989182	5192.26	0.55778
GMEB2|chr20:62220664	0.128083	0.000274827	59.6929	0.512115
MIR4775|chr2:208619531	1.36019	0.316057	5.85373	0.679519
DENR|chr12:123253679	5.61916	0.0114331	2761.7	0.585125
SFXN2|chr10:104497868	1.48135	0.00604151	363.219	0.888677
AJUBA|chr14:23441478	23.5049	0.0931137	5933.38	0.263243
PSMB2|chr1:36067003	2.66293	0.0178434	397.414	0.701347
AJUBA|chr14:23441380	1.91161	0.165579	22.0696	0.603662
MIR4436A(dist=73505),NONE(dist=NONE)|chr2:89185473	0.52725	0.0028052	99.0991	0.810649
CIZ1|chr9:130953032	122.829	0.477169	31617.6	0.0893742
DNAJC24|chr11:31453017	109.982	0.206616	58543.3	0.142212
LMAN1|chr18:56996943	0.596381	0.00555917	63.979	0.82846
TEP1|chr14:20835042	0.48697	0.0171274	13.8457	0.673539
AP3S2,C15orf38-AP3S2|chr15:90374704	11.628	0.20436	661.629	0.234098
PPIA|chr7:44841387	6.46369	0.0385131	1084.81	0.47524
CXorf56|chrX:118672363	2.34689	0.0554349	99.3577	0.655313
DESI1|chr22:41995284	4.43188	0.12607	155.799	0.412368
APOOL|chrX:84346885	1.65469	0.194735	14.0601	0.644581
MDM4|chr1:204525533	2.29654	0.188712	27.9478	0.514346
FLCN|chr17:17116854	75.188	0.203089	27836.3	0.152239
MIR4775|chr2:208619534	1.7426	0.0174981	173.542	0.812982
SAR1A|chr10:71923487	3.98114	0.213374	74.2804	0.354785
PRRC2B|chr9:134373264	16.3921	0.0970047	2769.99	0.285256
SDE2|chr1:226171400	1.47686	0.228985	9.52509	0.681816
MDM2|chr12:69237057	3.02645	0.013379	684.61	0.688904
RASAL2|chr1:178380843	0.89589	0.477849	1.67965	0.73173
TEP1|chr14:20834377	0.567429	0.00719218	44.7674	0.799303
NMNAT1|chr1:10043845	7.09183	0.496206	101.357	0.148862
NUGGC|chr8:27880014	5.40713	0.475083	61.541	0.173782
SEMA6D|chr15:48022758	0.0141962	8.14229e-06	24.7512	0.263862
LMAN1|chr18:56996942	1.18522	0.0682935	20.5691	0.907097
CRCP|chr7:65618546	1.85322	0.0348086	98.6659	0.760974
AZGP1|chr7:99569066	0.308504	0.0110656	8.60095	0.488549
APOOL|chrX:84345911	1.28705	0.0537774	30.8028	0.876217
C17orf61-PLSCR3|chr17:7293182	0.163414	3.83364e-05	696.573	0.670975
RPL37A|chr2:217366444	1.10907	0.18496	6.65027	0.90981
NCSTN|chr1:160319987	4002.06	0.530103	3.0214e+07	0.0686599
EZH1|chr17:40854354	1.56289	0.000113745	21474.5	0.926814
MDM2|chr12:69237021	53.9631	0.194578	14965.8	0.164644
SDE2|chr1:226171362	0.658068	0.00457164	94.7259	0.868915
GLS2(dist=23126),RBMS2(dist=10302)|chr12:56905307	406.331	0.0065785	2.50976e+07	0.285823
MLEC|chr12:121139524	15.7501	0.619976	400.12	0.0948582
DESI1|chr22:41995260	1.78001	0.477511	6.63534	0.390386
AJUBA|chr14:23442028	1.13322	0.225955	5.68336	0.879177
PLBD2(dist=1467),SDS(dist=1326)|chr12:113828925	1.25941	0.147307	10.7674	0.833151
GPC6|chr13:95059243	0.613662	0.0136913	27.5051	0.801286
SPCS3|chr4:177252326	1.53776	0.365677	6.46669	0.557063
APOOL|chrX:84346943	1.14643	0.267	4.92253	0.854162
TEP1|chr14:20834382	0.296603	0.000951818	92.4269	0.678241
MSR1|chr8:15965498	1427.52	1.10301	1.84749e+06	0.0469466
NBPF1|chr1:16889687	3.48765	0.0601684	202.16	0.54645
RNF216|chr7:5662192	1.00193	0.0515539	19.4719	0.998986
POLR1A|chr2:86253742	120.758	0.804771	18120.1	0.0607912
GGTLC2(dist=65116),MIR650(dist=109786)|chr22:23055484	4.05727	0.11236	146.507	0.444067
GGA2|chr16:23476474	0.154566	0.000103266	231.35	0.616691
TEP1|chr14:20834387	0.921594	0.0887181	9.57342	0.94549
FGG|chr4:155527080	3.5921	0.491658	26.2442	0.207578
FAM20B|chr1:179042905	1.88354	0.285981	12.4054	0.510321
AJUBA|chr14:23441443	0.555982	0.017498	17.6658	0.739394
YY1|chr14:100746086	0.336777	0.00229716	49.3734	0.668893
CCNYL1|chr2:208619315	56.2898	1.72216	1839.86	0.0234818
FGG|chr4:155527077	1.88737	0.421969	8.44181	0.405937
MDM2|chr12:69237627	15.0731	0.00212956	106688	0.54863
NBPF9|chr1:144829580	3.37232	0.350028	32.4904	0.292923
MGLL|chr3:127409963	0.0034583	7.82661e-08	152.81	0.299076
DENND1A|chr9:126142721	9.16118	0.0739046	1135.61	0.367755
APOOL|chrX:84346882	5.87692	0.728722	47.3956	0.0963454
DTWD2|chr5:118173623	3.53267	0.224008	55.7113	0.369808
MAVS|chr20:3850608	2.44067	0.0548459	108.611	0.64497
AJUBA|chr14:23441444	36.82	0.0633521	21399.6	0.266832
SEC16A|chr9:139335566	49.0207	0.0513221	46822.6	0.266248
PUM2|chr2:20450819	1.62351	0.28785	9.15677	0.582982
NBPF9|chr1:144829646	0.162842	0.00141803	18.7003	0.453299
PVRL1|chr11:119532228	18.9489	0.0276354	12992.7	0.377289
MIR4436A(dist=73645),NONE(dist=NONE)|chr2:89185613	0.098159	0.00111877	8.61234	0.309262
SFXN5|chr2:73171432	20.9947	0.431798	1020.8	0.124492
CPM|chr12:69245103	4.13088	0.0823051	207.328	0.47771
TEP1|chr14:20835060	1.82974	0.249324	13.428	0.552441
GLS|chr2:191798786	11.8692	0.0966871	1457.04	0.31344
PLBD2(dist=1501),SDS(dist=1292)|chr12:113828959	1.42394	0.0614342	33.0043	0.825576
H6PD|chr1:9328027	11.4888	0.738835	178.649	0.0811989
PGPEP1|chr19:18476948	0.762387	0.00674851	86.1276	0.910437
SFXN2|chr10:104497837	11.0777	0.629166	195.044	0.100313
ZNF544|chr19:58774539	3.32319	0.0116597	947.153	0.677111
NUP43|chr6:150046741	0.808497	0.11576	5.64673	0.830265
APOOL|chrX:84346851	0.598346	0.0618219	5.79111	0.657434
TEP1|chr14:20835121	4.62388	0.590796	36.1889	0.144666
MIR4436A(dist=73488),NONE(dist=NONE)|chr2:89185456	0.822895	0.000329216	2056.87	0.961054
POLA2|chr11:65064788	1.68018	0.000780397	3617.41	0.894574
VEZF1|chr17:56049825	8.31225	0.311219	222.009	0.206399
PNPLA3(dist=2117),SAMM50(dist=5696)|chr22:44345565	1.46318	0.0734253	29.1576	0.803113
APOOL|chrX:84346831	11.6216	0.965322	139.915	0.0533394
CASC5|chr15:40954871	0.571543	0.130388	2.5053	0.458133
SPCS3|chr4:177252238	1.27641	0.279903	5.82066	0.752581
CHD3|chr17:7815229	72.2265	0.268873	19401.9	0.133694
CARD8|chr19:48759085	3.57355	0.0459771	277.753	0.56637
DDX58|chr9:32456365	2.0023	0.285428	14.0463	0.48484
MDM2|chr12:69237020	1.61982	0.00381514	687.734	0.875858
TMEM19|chr12:72096672	1.3398	0.0461329	38.9105	0.864862
ANAPC16|chr10:73993696	5.05949	0.578935	44.2164	0.142701
TEP1|chr14:20834493	3.98573	0.653158	24.3219	0.134031
MDM2|chr12:69237526	4.196	0.0281942	624.47	0.574213
MDM2|chr12:69237004	0.723767	0.0643858	8.13593	0.793417
PLIN5|chr19:4526536	1.82835	0.0445131	75.0988	0.750244
SEC16A|chr9:139335623	10.0119	0.650204	154.165	0.0986579
CARD8|chr19:48759118	8.2834	0.977243	70.2125	0.0525191
PLBD2(dist=1500),SDS(dist=1293)|chr12:113828958	9.68729	0.0581825	1612.92	0.384228
MDM4|chr1:204525506	63.9711	0.102087	40086.4	0.205687
PAPD4|chr5:78981623	4.70271	0.210169	105.227	0.32892
LZIC|chr1:9989620	2.58633	0.0403147	165.923	0.654468
MEGF9|chr9:123364205	919.64	0.20623	4.10095e+06	0.111449
ZBED6CL|chr7:150028806	22.4693	0.388674	1298.95	0.132726
MDM2|chr12:69237013	0.553151	0.0995762	3.07278	0.498522
APOOL|chrX:84346825	3.34562	0.0414206	270.232	0.589908
PSKH1|chr16:67963357	2.14052	0.000935393	4898.31	0.847094
RBM3|chrX:48436269	12245.4	0.00395768	3.78885e+10	0.217033
APOOL|chrX:84345915	2.07473	0.217988	19.7465	0.525517
ARF3|chr12:49332244	0.358434	2.39056e-05	5374.28	0.834341
OTUD7B|chr1:149913459	20.5968	0.0414215	10241.7	0.339621
GPLD1|chr6:24428719	0.486417	0.0304618	7.76714	0.610172
FTX|chrX:73417305	3.96323	0.191826	81.8825	0.372781
PCCB(dist=1923),STAG1(dist=5063)|chr3:136050936	2.60036	0.115982	58.3009	0.546995
LINC00847|chr5:180262373	3.27566	0.593003	18.0942	0.173609
PCCB(dist=2165),STAG1(dist=4821)|chr3:136051178	41.0576	0.0453539	37168.2	0.284857
VHL|chr3:10193358	4.55907	0.596804	34.8273	0.143629
ICK|chr6:52868083	1.78988	0.0522983	61.2574	0.746728
KIAA1715|chr2:176789475	0.462071	0.0263915	8.09012	0.597095
LOC100288142,NBPF12|chr1:146467050	13.8078	0.0370365	5147.8	0.384852
NUP155|chr5:37290984	1.92095	0.196087	18.8184	0.575009
NBPF1|chr1:16889413	4.50531	0.374782	54.1591	0.235454
GPLD1|chr6:24428178	22.987	0.0184161	28692.5	0.388784
COBLL1|chr2:165537315	2.30538	0.250819	21.1897	0.460523
PRKCSH|chr19:11561384	1.26523	0.0408816	39.1573	0.893135
APOL6|chr22:36056598	0.91502	0.219776	3.80961	0.902871
OTUD7B|chr1:149913522	29.2005	0.184972	4609.71	0.191374
FASTK|chr7:150777581	0.00624943	7.19863e-07	54.2538	0.272704
COPS2|chr15:49419124	2.52619	0.432806	14.7448	0.303217
NBPF1|chr1:16889406	57.2059	0.00418505	781953	0.40492
LRCH3(dist=12505),IQCG(dist=4985)|chr3:197610961	2.65304	0.244362	28.8041	0.422618
RIC8B|chr12:107280496	0.530347	0.00264681	106.267	0.814572
ADAM19|chr5:156904952	1.02039	0.00041337	2518.8	0.995959
ADAM19|chr5:156905493	34.9902	0.00249736	490243	0.465514
PRKCSH|chr19:11561383	1.06339	0.0997269	11.339	0.959405
FTX|chrX:73417161	1.37385	0.0522323	36.1362	0.849001
NBPF1|chr1:16889513	3.83379	0.426819	34.436	0.230209
ERO1L|chr14:53109678	38.1745	0.490034	2973.86	0.101216
PRKCSH|chr19:11561375	5.66885	0.0220935	1454.54	0.539886
APOL6|chr22:36056493	3.87398	0.154812	96.9418	0.409727
OTUD7B|chr1:149913731	1.09249	0.139569	8.55159	0.93285
SPAG9|chr17:49040505	4.5355	0.00342772	6001.28	0.680139
FTX|chrX:73416794	21.9813	0.664954	726.631	0.0833891
KIAA1715|chr2:176789478	2.06845	0.169554	25.2338	0.569026
KIAA1715|chr2:176789623	0.319202	0.00582421	17.4942	0.576159
XAF1|chr17:6678064	0.128356	1.82126e-06	9046.04	0.718511
COBLL1|chr2:165537317	0.00823341	2.3483e-05	2.88673	0.108412
TMEM19|chr12:72096579	2.0164	0.402206	10.109	0.393856
NFAT5|chr16:69736547	0.469759	0.0280256	7.874	0.599388
OTUD7B|chr1:149913726	0.944181	0.0746143	11.9478	0.964621
KIAA1715|chr2:176791181	2.64199	0.557997	12.5092	0.220727
APOL6|chr22:36056618	37.2222	0.348454	3976.12	0.129112
SLC35E3|chr12:69159382	6.20793	0.0549094	701.855	0.449108
NBPF1|chr1:16889414	1.85642	0.27913	12.3466	0.522204
LINC00847|chr5:180262083	0.450809	0.00254687	79.7955	0.7629
GPLD1|chr6:24428679	3.11346	0.0142204	681.674	0.679549
KIAA1715|chr2:176789513	1.04303	0.0187591	57.994	0.983604
ICK|chr6:52868087	1.75063	0.306049	10.0138	0.529136
NBPF9|chr1:144829720	5.1409	0.538392	49.0885	0.154986
TGM2|chr20:36757885	9.58609	0.25296	363.271	0.222921
ADAM19|chr5:156905398	0.150726	0.00365176	6.22119	0.318799
RIF1(dist=4417),NEB(dist=3576)|chr2:152338277	96.8893	0.528587	17759.7	0.0854008
APOL6|chr22:36056491	2.72523	0.655009	11.3386	0.168115
PRKCSH|chr19:11561359	16.087	0.0564502	4584.41	0.335411
APOL6|chr22:36056732	1.35164	0.380691	4.79895	0.641155
YIPF4(dist=2756),BIRC6(dist=47682)|chr2:32534414	14904.2	2.28361	9.72741e+07	0.0320151
ADAM19|chr5:156904918	1.16056	0.0576591	23.3598	0.922557
FASTK|chr7:150777387	0.704515	0.000510438	972.384	0.924357
RIC8B|chr12:107280405	2.03404	0.589775	7.01506	0.260991
ADAM19|chr5:156905405	0.0481706	0.000552344	4.20102	0.183393
LINC00847|chr5:180262080	2.81588	0.0876771	90.4363	0.55864
ZCCHC2|chr18:60244998	0.632665	0.000475336	842.066	0.900734
FTX|chrX:73416793	2.75217	0.0201014	376.812	0.686687
CDC27|chr17:45195951	1.92441	0.288952	12.8165	0.49862
APOL6|chr22:36056492	2.55745	0.396182	16.5089	0.323701
ADAM19|chr5:156905397	2.0699	0.220178	19.4591	0.52457
LRP10(dist=3088),REM2(dist=2053)|chr14:23350379	0.726834	0.000149555	3532.41	0.941276
ADAM19|chr5:156904853	4.91027	0.193099	124.862	0.335114
LOC100288142,NBPF12|chr1:146467145	2.44493	0.248509	24.0542	0.443431
CTSS|chr1:150703494	1.00334	0.119824	8.4014	0.997546
YIPF4(dist=2737),BIRC6(dist=47701)|chr2:32534395	0.526782	0.0726423	3.82008	0.526025
OTUD7B|chr1:149913720	0.491099	0.0157298	15.3325	0.685454
KIAA1715|chr2:176791182	2.52629	0.378855	16.8459	0.338399
ERO1L|chr14:53109732	1.26979	0.372028	4.33396	0.702958
KIAA1715|chr2:176789530	1.1743	0.103507	13.3227	0.896836
FASTK|chr7:150777576	1.41634	0.00503936	398.071	0.903698
LINC00847|chr5:180262420	0.882271	0.010854	71.716	0.955485
YIPF4(dist=2634),BIRC6(dist=47804)|chr2:32534292	1.84643	0.451706	7.54763	0.393285
FTX|chrX:73416986	2.44439	0.260135	22.969	0.434253
NBPF9|chr1:144829863	935.411	1.36077	643015	0.0401325
MIR548O2(dist=102802),RBPMS-AS1(dist=28620)|chr8:30211015	0.623445	0.000139039	2795.5	0.9123
ZC3H7B|chr22:41754000	67.7842	0.300124	15309.3	0.127327
ADAM19|chr5:156905420	10.466	0.237277	461.639	0.224219
APOL6|chr22:36056392	14.9174	0.723926	307.392	0.0800005
ABHD2|chr15:89739330	15.9992	0.55689	459.647	0.105602
COPS2|chr15:49418856	26.4831	1.60694	436.455	0.0219212
DENND4C|chr9:19373114	9.00934	0.450966	179.987	0.150222
ARL6IP4|chr12:123466262	948.695	0.364092	2.47197e+06	0.0875996
APOL6|chr22:36056750	3.74359	0.362844	38.6239	0.26761
ADAM19|chr5:156905500	0.229399	0.00161909	32.5022	0.560207
FTX|chrX:73417222	0.321315	0.00465184	22.1941	0.599295
OTUD7B|chr1:149913727	1.2901	0.427611	3.89225	0.651192
UGDH-AS1|chr4:39535496	13.5082	0.0716824	2545.57	0.330078
FAM114A1|chr4:38946295	300.144	2.71966	33124.1	0.0174609
APOL6|chr22:36056391	1.36566	0.000492616	3785.95	0.938585
GM2A|chr5:150648145	2.17511	0.0204394	231.47	0.744183
UGDH-AS1|chr4:39535344	0.00209439	1.57729e-06	2.78101	0.0927241
ZNF264|chr19:57727434	0.0581604	0.000618097	5.47266	0.219877
GM2A(dist=1398),SLC36A3(dist=4575)|chr5:150651351	8.07859	0.2723	239.676	0.227094
KIAA1715|chr2:176791183	1.00229	0.199511	5.03524	0.997783
LRRFIP2|chr3:37210382	0.718152	0.0130309	39.5784	0.871428
FASTK|chr7:150777499	0.652671	0.00410966	103.653	0.868927
TMEM19|chr12:72096568	1.86665	0.0658022	52.9523	0.714601
COBLL1|chr2:165537304	1.96834	0.0383317	101.074	0.73613
NT5DC1|chr6:116565606	2.46689	0.232327	26.194	0.453805
KIAA1715|chr2:176789458	1.52895	0.0775685	30.1373	0.780136
NBPF13P|chr1:146570827	718.843	0.0102555	5.03862e+07	0.247909
FTX|chrX:73417147	1.73588	0.171053	17.616	0.640879
OTUD7B|chr1:149913513	1.70285	0.47231	6.13942	0.415911
SLC35D1|chr1:67469154	3.48099	0.0010588	11444.4	0.762735
LOC100288142|chr1:145289173	0.168042	0.000119962	235.392	0.629444
GPLD1|chr6:24428718	1.44561	0.0868565	24.0604	0.797283
FTX|chrX:73417279	0.181842	0.00821524	4.02503	0.280708
ADAM19|chr5:156904945	6.06044	0.103524	354.788	0.385543
ADAM19|chr5:156904831	1.89507	0.337155	10.6518	0.468015
ADAM19|chr5:156905396	0.467189	0.0666463	3.27498	0.443701
XIAP|chrX:123046159	64.6932	1.40956	2969.16	0.0326958
LOC100288142,NBPF12|chr1:146467146	3.47482	0.531357	22.7237	0.193602
ADAM19|chr5:156904950	1.24652	0.126227	12.3097	0.850408
KIAA1715|chr2:176791119	0.204476	2.80535e-05	1490.39	0.726497
RIC8B|chr12:107280430	12.2557	0.23141	649.076	0.215964
ZNF542|chr19:56890566	1.29261	0.274568	6.0853	0.745401
UTP14C|chr13:52607034	0.863247	0.00361427	206.181	0.958022
XYLB(dist=4517),ACVR2B-AS1(dist=31534)|chr3:38460984	310207	163.787	5.87523e+08	0.00102284
ERO1L|chr14:53109823	1.977	0.486937	8.02674	0.340399
OTUD7B|chr1:149913436	14.796	0.0410904	5327.8	0.369647
PDDC1|chr11:768160	0.513882	0.0280441	9.41642	0.65366
APOL6|chr22:36056409	2.55477	0.182896	35.6864	0.485679
LOC100288142,NBPF10|chr1:145369556	1.83113	0.270819	12.381	0.535024
ADAM19|chr5:156904929	4.4347	0.217648	90.3596	0.332811
KAT8|chr16:31133858	2.20063	0.175164	27.6471	0.541303
PXMP4|chr20:32292164	4.01434	0.496185	32.4776	0.192584
IRAK4|chr12:44181435	2.40632	0.00820867	705.396	0.761917
APOL6|chr22:36056564	28.6664	0.348976	2354.78	0.13572
ADAM19|chr5:156904833	4.05329	0.0972798	168.885	0.462062
GPLD1|chr6:24428720	0.550747	0.000732825	413.908	0.859869
HAUS2|chr15:42861064	226.21	0.111887	457347	0.162718
PRKCSH|chr19:11561397	0.388892	0.0209694	7.21227	0.526156
LINC00847|chr5:180262117	3.64119	0.0383023	346.148	0.578129
MAN1A1|chr6:119499517	3.2901	0.46015	23.5244	0.235391
ERO1L|chr14:53109810	2.78532	0.644678	12.0339	0.170069
ADAM19|chr5:156905373	11.6322	0.00155102	87237.6	0.589885
ADAM19|chr5:156905445	0.658536	0.000730843	593.382	0.904213
LINC00847|chr5:180262372	2.36895	0.538	10.4311	0.254147
CD27-AS1|chr12:6548691	0.107425	0.000157215	73.4032	0.5029
GMPS(dist=50398),KCNAB1(dist=132419)|chr3:155705918	0.000498117	9.99986e-13	248124	0.456717
ADAM19|chr5:156904947	1.55458	0.024533	98.5092	0.834896
PXMP4|chr20:32294046	3.18571	0.261379	38.8277	0.363763
H2AFV|chr7:44868735	1.77403	0.131005	24.0234	0.666337
KIAA1715|chr2:176791084	13.6294	1.28042	145.078	0.0304019
DENND4C|chr9:19373127	1.05499	0.0940549	11.8336	0.96538
LINC00963|chr9:132269163	3.32993	0.0339964	326.164	0.607049
LINC00847|chr5:180262317	2.59779	0.0735749	91.7231	0.599594
ADAM19|chr5:156905411	2.99171	0.018937	472.636	0.671375
NBPF1|chr1:16889493	0.176369	7.50798e-06	4143.04	0.735428
APOL6|chr22:36056546	1.45861	0.0579715	36.6999	0.818564
FTX|chrX:73416791	0.383091	0.00912468	16.0837	0.614833
APOL6|chr22:36056507	0.35974	0.00264664	48.8969	0.683321
LINC00847|chr5:180262380	29.9342	0.11006	8141.57	0.234671
OTUD7B|chr1:149913732	3.26835	0.132626	80.5431	0.468856
C3|chr19:6708836	21.7063	0.0288707	16319.8	0.362386
RNF207|chr1:6280092	6.01173	0.00269193	13425.6	0.648455
MAGT1|chrX:77083981	0.632212	0.0456932	8.74731	0.732301
SYNJ2BP|chr14:70834055	40.8036	0.42241	3941.5	0.111742
PHACTR4|chr1:28825357	23.0716	0.160175	3323.25	0.215822
TPMT|chr6:18129214	3.79133	0.438445	32.7844	0.225955
SLC35E2B|chr1:1595078	18.1255	0.0485731	6763.7	0.337606
RFWD3|chr16:74655731	38.2361	0.00600815	243336	0.414839
ACOX1|chr17:73938425	3.14113	0.00147073	6708.71	0.769818
SYNJ2BP|chr14:70838192	48.5367	0.426003	5530.04	0.108098
HAUS2|chr15:42861767	7.67664	0.181367	324.925	0.286164
PFAS|chr17:8173249	0.55752	0.0220859	14.0736	0.722825
GM2A(dist=1665),SLC36A3(dist=4308)|chr5:150651618	2.30061	0.0158167	334.632	0.742973
ATP5S|chr14:50793868	0.0144661	8.96021e-05	2.33552	0.102476
RPL7L1(dist=2247),C6orf226(dist=1025)|chr6:42856978	34.2631	0.181167	6480	0.18641
IPP|chr1:46160770	7.79497	0.0396173	1533.71	0.446073
PNPLA3|chr22:44343242	8.18502	0.00242187	27662.4	0.612085
ATP5S|chr14:50792698	5.40972	0.00329499	8881.68	0.654932
IPP|chr1:46163437	16.6454	0.0797975	3472.16	0.302038
PHACTR4|chr1:28826068	0.424157	0.00017075	1053.64	0.829751
C15orf38-AP3S2|chr15:90440655	4.77615	0.653827	34.8893	0.123278
C19orf12|chr19:30190130	0.536672	0.123887	2.32483	0.405372
TMOD3(dist=2044),LEO1(dist=23847)|chr15:52206375	8.9087	0.413135	192.104	0.162777
C3|chr19:6708326	4.43516	0.243802	80.6829	0.314229
AGMAT|chr1:15899537	1.24977	0.187312	8.33865	0.817901
FAM213A(dist=2137),TSPAN14(dist=19148)|chr10:82194890	2.88009	0.215407	38.508	0.423967
AHR|chr7:17384860	0.69946	1.55098e-05	31544.2	0.947877
DHODH|chr16:72058817	5.19246	0.337746	79.8283	0.23743
VMAC|chr19:5909630	0.810072	0.0373442	17.5721	0.893269
OSGEPL1|chr2:190612051	0.468995	0.0161341	13.633	0.659644
ANKRD36BP1(dist=3618),TBX19(dist=29992)|chr1:168220286	0.442819	0.0185162	10.5901	0.61501
ZNF329|chr19:58638200	14.1895	0.407326	494.305	0.143142
MPV17L|chr16:15503013	0.0565485	4.22122e-05	75.7537	0.434232
TRIM65|chr17:73885274	1.52824	0.0120164	194.361	0.863793
DHODH|chr16:72058711	0.149927	0.00151332	14.8534	0.418363
CXorf56|chrX:118672535	0.126882	0.0162861	0.988514	0.0487247
PGPEP1|chr19:18477781	0.68173	0.0933413	4.97911	0.705692
MPV17L|chr16:15502563	3.82162	0.00682998	2138.33	0.677919
PGPEP1|chr19:18478908	0.0467634	0.000165013	13.2524	0.287773
EMC1|chr1:19543282	0.0768446	0.000186003	31.7472	0.403778
CLN8|chr8:1730330	3.46987	0.651042	18.4934	0.145045
TTC9C(dist=1216),ZBTB3(dist=11111)|chr11:62507324	8.05157	0.236576	274.025	0.246454
ZNF655|chr7:99173066	178.455	0.155633	204623	0.14919
CXorf56|chrX:118672393	5.10002	0.00401359	6480.54	0.655035
DEPTOR(dist=4223),COL14A1(dist=69967)|chr8:121067380	1.08922	0.147032	8.06905	0.933338
AKIP1|chr11:8941366	1.11846	0.000223254	5603.28	0.979451
EMC1|chr1:19542333	0.932209	0.00841311	103.293	0.976685
PDP2|chr16:66923601	8.12332	0.228782	288.433	0.250094
ZNF542|chr19:56890835	0.649932	0.0241005	17.5271	0.797693
PDDC1|chr11:769349	1.74563	0.0153757	198.185	0.817509
SLC25A45|chr11:65143389	0.0947832	5.72732e-05	156.86	0.533229
TMEM192|chr4:165998740	7.87803	0.166061	373.738	0.294544
RPP14|chr3:58304384	2.01435e-06	1.77455e-11	0.228655	0.0272146
H2AFV|chr7:44873003	1.17191	0.224012	6.13082	0.850952
CCDC73|chr11:32670347	0.507319	0.0130779	19.68	0.71617
CDK9(dist=4617),FPGS(dist=7485)|chr9:130557669	2.86771	0.0779565	105.492	0.56681
HSDL2(dist=2874),KIAA1958(dist=11689)|chr9:115237559	0.254792	0.00854489	7.59742	0.429918
LRCH3(dist=13931),IQCG(dist=3559)|chr3:197612387	0.0671607	0.00183318	2.46051	0.141585
NUP43|chr6:150045816	4.24028	0.147293	122.069	0.399399
NAAA|chr4:76838035	12.5537	0.0370687	4251.44	0.394611
LOC100505876|chr2:37431601	2.03421	0.0561363	73.7139	0.698256
NICN1|chr3:49461573	2.00122	0.509402	7.86196	0.320338
GGCX|chr2:85775172	1.16351	0.234954	5.76175	0.852812
MRI1|chr19:13884105	1.09938	0.0239863	50.3884	0.96128
POLH|chr6:43583044	2.88591	0.0401614	207.375	0.627009
PGPEP1|chr19:18476325	1.34471	0.125642	14.3922	0.806544
PCCB(dist=1870),STAG1(dist=5116)|chr3:136050883	4.12584	0.64592	26.3539	0.134136
OPA3|chr19:46052911	0.21626	0.00301597	15.507	0.482402
GGCX|chr2:85773711	0.470913	0.0511683	4.33391	0.506047
VHL|chr3:10195093	3.76523	0.0358713	395.217	0.576578
SLC35E2|chr1:1661492	1.94343	0.270976	13.9382	0.508607
PRKAR2A|chr3:48787540	0.949789	0.00198662	454.087	0.986943
F11R|chr1:160966301	16.2583	0.289459	913.195	0.174852
ZSWIM1|chr20:44513600	3.93824	0.0208895	742.466	0.608104
ZNF542|chr19:56890729	5.336	0.31092	91.5762	0.248292
SSR3|chr3:156258295	0.0790527	0.00110243	5.66869	0.244388
MED18|chr1:28661767	2.47927	0.405924	15.1427	0.325394
RBM8A|chr1:145509570	2.41694	0.124875	46.7793	0.559376
RPL7L1|chr6:42855057	0.36815	0.000245951	551.064	0.788789
TTF2|chr1:117631065	3.94173	0.154994	100.244	0.40611
GNPNAT1|chr14:53243438	1.28697	0.0593252	27.9187	0.87233
SYNJ2BP|chr14:70836006	1.71405	0.00802333	366.178	0.843917
SNX1|chr15:64434447	1.80275	0.0104109	312.165	0.822684
PHAX|chr5:125961166	0.615862	0.117663	3.22351	0.565979
PEX13|chr2:61276848	3.10791	0.408277	23.6582	0.273535
SPC24|chr19:11257392	33.7251	1.99504	570.104	0.01474
RRP36(dist=3164),CUL7(dist=4854)|chr6:43000501	0.812189	0.00946655	69.6823	0.927031
PRKAR2A|chr3:48787204	7.65846	0.307315	190.853	0.21467
MRI1|chr19:13884032	11.2369	0.191076	660.823	0.244515
POLR2J3|chr7:102178558	0.00208051	1.34127e-07	32.2719	0.209737
NSUN4|chr1:46830293	8.06796	0.00700725	9289.25	0.561536
XPNPEP3|chr22:41327701	0.112751	9.9246e-06	1280.93	0.646875
MAGT1|chrX:77083672	0.673206	0.0162329	27.9191	0.835069
AP5B1|chr11:65541979	0.306075	0.0110333	8.49082	0.484978
SNRPD3(dist=3876),GGT1(dist=7333)|chr22:24972385	0.180971	0.000223715	146.393	0.616807
CXorf56|chrX:118672486	2.06474	0.0604643	70.5066	0.687343
MRI1|chr19:13884199	1.19905	0.162771	8.83274	0.858593
MAVS|chr20:3852854	8.02314	0.420013	153.259	0.166486
VHL|chr3:10194988	6.38413	0.136715	298.118	0.344508
HLA-DOA|chr6:32973077	1.42707	0.0425066	47.9112	0.842756
NUP43|chr6:150045883	4.53982	0.204628	100.719	0.338725
PHC3|chr3:169807605	0.252739	2.43056e-05	2628.08	0.770708
PEX13|chr2:61277998	1.82664	0.477249	6.99136	0.378979
MDM4|chr1:204525618	69.2815	0.217461	22072.6	0.149542
PDDC1|chr11:768723	16.8692	0.62462	455.589	0.0929333
PNPLA3(dist=3178),SAMM50(dist=4635)|chr22:44346626	1.89491	0.0938364	38.2654	0.676797
MPV17L|chr16:15502756	129.29	1.06541	15689.7	0.0470508
MFSD11|chr17:74775214	1.72935	0.0706062	42.3569	0.737128
NUP43|chr6:150046349	2.68562	0.494415	14.588	0.252553
PPM1K|chr4:89182988	2.06342	0.00111941	3803.53	0.850241
DCAF11|chr14:24594395	179.371	0.0381808	842675	0.22898
APOBEC3C(dist=1198),APOBEC3D(dist=1095)|chr22:39416023	89.2837	0.130982	60860	0.177227
EIF2S3|chrX:24095383	1045.17	0.000659485	1.6564e+09	0.339862
SH3BP2|chr4:2841681	0.825359	0.0513422	13.2682	0.892255
PAICS|chr4:57326976	51.2442	0.0380487	69016	0.284262
WWTR1|chr3:149281714	1.82492e-07	2.51161e-14	1.32598	0.0542343
HINT1|chr5:130495750	0.00380331	1.54715e-06	9.34959	0.161875
LIMD1|chr3:45722398	0.129565	0.00072354	23.2013	0.440073
NMNAT1|chr1:10043358	0.447086	0.0374901	5.33171	0.524424
YIPF4(dist=4108),BIRC6(dist=46330)|chr2:32535766	0.669219	0.0277516	16.138	0.804652
ACOX1|chr17:73940992	0.0114422	8.84985e-06	14.7938	0.221354
PDDC1|chr11:767947	11.6927	0.920088	148.594	0.0579926
TMEM192|chr4:165996838	165.278	9.89035	2761.98	0.000378164
IFNAR2,IL10RB-AS1|chr21:34637221	0.710987	0.0366843	13.7798	0.821565
PIGX|chr3:196461223	6.48144	0.021733	1932.96	0.5203
ANAPC16|chr10:73994762	1.45846	0.207879	10.2324	0.704194
OPA3|chr19:46052933	0.0190412	0.000114848	3.15693	0.128739
SNRPD3|chr22:24968602	0.81907	4.73539e-05	14167.3	0.968024
COG8,PDF|chr16:69361670	0.449524	0.0038369	52.6654	0.742168
LRCH3(dist=12755),IQCG(dist=4735)|chr3:197611211	2.04923	0.0730291	57.5023	0.673222
PGAM5|chr12:133299016	1027.45	0.595284	1.77338e+06	0.068218
LOC100288142,NBPF10|chr1:145688973	36.9509	2.64881	515.464	0.00726614
MRPS21|chr1:150281226	0.194438	4.41883e-06	8555.71	0.764026
PNPLA3|chr22:44342984	2.30816	0.0206002	258.619	0.72828
ECHDC2|chr1:53378475	147.418	0.021787	997479	0.267158
MRI1|chr19:13883927	0.151592	0.00826629	2.77997	0.203698
TMEM192|chr4:165998656	0.324584	0.00254825	41.3441	0.649121
FCF1|chr14:75202834	3.51992	0.0374471	330.863	0.587206
MGC2752|chr19:59095565	18.8561	0.181675	1957.07	0.215011
ASB16-AS1|chr17:42253649	11.5055	0.129584	1021.56	0.285869
EEF2K|chr16:22297237	0.878664	0.00269056	286.948	0.965066
ZBTB24|chr6:109784301	0.308999	0.00167642	56.9549	0.659038
NDUFS1|chr2:206987731	0.431601	0.0482149	3.86353	0.452434
FUT11(dist=3091),CHCHD1(dist=2741)|chr10:75539067	13.8536	0.585695	327.684	0.103413
GNL3L|chrX:54589099	0.398573	0.0197285	8.05236	0.548639
DPY19L4|chr8:95804524	1.27201	0.307144	5.26788	0.74001
ZNF747|chr16:30542987	3381.13	0.323587	3.53291e+07	0.0852502
SYAP1(dist=1294),TXLNG(dist=22454)|chrX:16782101	0.401538	0.00420014	38.3874	0.694931
MAGT1|chrX:77083652	0.155665	8.94994e-05	270.745	0.625118
LRRC57|chr15:42835339	2.45111	0.0058197	1032.34	0.771221
H2AFV|chr7:44872505	1.1121	0.186695	6.62455	0.9071
RBBP9|chr20:18468477	31.8893	0.00265993	382314	0.469961
H2AFV|chr7:44870498	9.16355	0.00535537	15679.7	0.559766
PGPEP1|chr19:18477702	0.364511	0.0218598	6.0782	0.482097
EMP2|chr16:10623576	8.75814	0.0321134	2388.56	0.448251
RPS27L|chr15:63445841	71.408	1.36611	3732.57	0.0344718
METTL7A|chr12:51325535	1.33172	7.62842e-06	232482	0.962898
CXorf56|chrX:118672592	0.346432	0.00184462	65.0622	0.691475
METTL6|chr3:15451982	32.7928	1.2006	895.692	0.0386114
CTSS|chr1:150703820	0.00154489	5.09527e-08	46.8414	0.218937
ALDH7A1|chr5:125879923	2.47996	0.0241581	254.582	0.700711
ZNF844(dist=3109),ZNF788(dist=11343)|chr19:12191735	2.29375	0.00130701	4025.45	0.827571
SNRPD3(dist=2137),GGT1(dist=9072)|chr22:24970646	1.76297	0.0760839	40.8505	0.723647
CDK9(dist=1645),FPGS(dist=10457)|chr9:130554697	0.333494	0.00212858	52.2502	0.670221
PDDC1|chr11:768347	1.30328	0.125017	13.5865	0.824728
NUGGC|chr8:27879853	0.478228	0.0308489	7.41361	0.597863
PLIN5|chr19:4526839	0.973287	0.00978994	96.7614	0.990794
UGGT1|chr2:128952102	0.601288	0.0107168	33.7366	0.804473
PEX13|chr2:61277334	29.8573	0.0527569	16897.4	0.293612
ACOX1|chr17:73938268	0.00203893	4.70228e-09	884.092	0.349533
RRP36|chr6:42997619	1.55126	0.238664	10.0829	0.645691
C11orf58|chr11:16777982	1.16737	0.024759	55.0402	0.937261
XIAP|chrX:123046770	1.79969	0.103784	31.2081	0.686452
GNL3L|chrX:54591198	38.5159	1.69778	873.774	0.0218887
MCM8|chr20:5975494	268.153	0.272812	263573	0.111727
ARSD|chrX:2824968	1.10348	0.0630384	19.3162	0.946246
PXMP4|chr20:32293869	0.841825	0.0443246	15.9882	0.908739
CPT1A|chr11:68522945	2.81201	0.0125092	632.129	0.70825
IFNAR1|chr21:34729906	6.77533	0.133433	344.032	0.339672
CLPX|chr15:65441986	58.8699	0.0476715	72698.9	0.261847
RPUSD3|chr3:9883398	7.12537	0.00795194	6384.72	0.57129
PNPLA3(dist=2429),SAMM50(dist=5384)|chr22:44345877	0.460635	0.0834147	2.54374	0.373954
HFE|chr6:26096398	1.01649	0.220728	4.68109	0.983256
MPV17L|chr16:15502764	0.328546	0.00189178	57.0586	0.672279
PRKAR2A|chr3:48787580	2.20083	0.160908	30.1019	0.554475
PDDC1|chr11:768835	16.3705	0.187206	1431.55	0.220404
RPL37A|chr2:217366639	0.372372	6.03284e-05	2298.44	0.82444
GGCX|chr2:85776765	0.0738999	1.88435e-07	28981.8	0.691789
NOM1|chr7:156765272	102.571	2.15067	4891.84	0.0188584
F11R|chr1:160967938	2.73234	0.131763	56.6599	0.515834
WAC-AS1|chr10:28810126	0.880411	0.0347458	22.3084	0.938441
VHL|chr3:10193520	1.40573	0.000504584	3916.24	0.93294
PDDC1|chr11:769018	1.03282	0.120466	8.85497	0.976498
AKR7L|chr1:19592925	0.676832	0.00563403	81.3098	0.873069
MRPS21|chr1:150281156	0.946078	0.0217345	41.1817	0.977031
CEP97(dist=2947),NXPE3(dist=8901)|chr3:101489128	2253.08	1.6063	3.16028e+06	0.0367838
RINL|chr19:39359069	82.3373	0.254357	26653.2	0.134725
C19orf12|chr19:30190210	2.03114	0.381764	10.8065	0.406052
TMEM192|chr4:165998714	4.20068	0.442158	39.9081	0.211484
STK4|chr20:43706878	60.4198	0.0221553	164771	0.309578
SMIM14|chr4:39552724	0.0101012	3.27075e-06	31.1957	0.262363
H2AFV|chr7:44872517	38.1814	0.270048	5398.39	0.149371
ORC2|chr2:201774173	1.34909	0.126274	14.4135	0.804322
POLH|chr6:43584195	5.79835	0.0228689	1470.15	0.533744
KIAA1143|chr3:44791394	6.69058	0.00615201	7276.29	0.594158
MAGT1|chrX:77083891	1.44719	0.317139	6.60395	0.633198
IPP|chr1:46163151	0.387445	0.0327181	4.58809	0.452118
NUP43|chr6:150047418	0.831197	0.00607896	113.652	0.941263
GCSHP3|chr2:206981832	0.734574	0.0292196	18.467	0.85127
CDC5L|chr6:44417810	0.72639	0.00815436	64.7068	0.889011
UGDH-AS1|chr4:39536408	0.604815	0.0614455	5.95327	0.666489
PCCB(dist=1860),STAG1(dist=5126)|chr3:136050873	1.76759	0.25836	12.0931	0.561537
C9orf85|chr9:74588024	0.256197	0.000827034	79.364	0.641691
CFD|chr19:863409	60.4166	0.00171971	2.12255e+06	0.4425
TRIM38(dist=1245),HIST1H1A(dist=28458)|chr6:25988802	11.7771	0.50391	275.25	0.125096
XIAP|chrX:123046335	10.9758	0.00195689	61561	0.586472
TRMT2B|chrX:100264544	36.4897	0.523551	2543.21	0.0966891
PRRG4|chr11:32878495	4.94276	0.0106583	2292.19	0.609959
H6PD|chr1:9331176	9.41022	0.041283	2145	0.418335
METTL16|chr17:2320629	0.0185115	1.49652e-05	22.8982	0.272156
C10orf32-AS3MT|chr10:104661212	2.99351	0.448272	19.9904	0.257733
NDUFC2|chr11:77779663	1.57307	0.00210511	1175.49	0.893245
NDUFC2|chr11:77780112	40.7625	0.0403276	41202.1	0.29354
BDH1|chr3:197238059	0.376503	0.000102015	1389.55	0.815687
VHL|chr3:10194626	3.43825	0.127557	92.6769	0.462473
H2AFV|chr7:44873052	1.63535	0.199749	13.3886	0.646592
PEX13|chr2:61277775	1.17174	0.266728	5.1475	0.833754
MRI1|chr19:13884003	0.0340656	0.00117282	0.989471	0.0492845
OSGEPL1|chr2:190611845	429.022	0.738062	249383	0.0619797
PNPLA3(dist=3102),SAMM50(dist=4711)|chr22:44346550	74.156	0.206558	26622.6	0.151416
GINS1|chr20:25428511	5.51566	0.300435	101.261	0.250118
ZNF517|chr8:146034676	4.22511	0.471117	37.8919	0.197917
ICMT|chr1:6282224	0.676268	0.127807	3.57837	0.645397
SYNJ2BP|chr14:70838324	0.89753	0.0653429	12.3282	0.935542
IPP|chr1:46163583	0.296027	0.00311574	28.1256	0.600342
GFOD2|chr16:67715564	10.2553	0.0162512	6471.62	0.479172
H2AFV|chr7:44872378	28.8507	0.00354696	234669	0.464245
PAICS|chr4:57326078	0.605856	0.0515536	7.11998	0.690186
DENND6A|chr3:57612977	7.25144	0.00796215	6604.16	0.568782
VWA8|chr13:42147891	0.00195243	1.33322e-05	0.285924	0.0142039
MAGT1|chrX:77083054	6.19113	0.146713	261.259	0.339678
CRCP(dist=3554),TPST1(dist=47152)|chr7:65623107	5.75264	0.850693	38.901	0.0727896
CC2D1B|chr1:52816546	5.04518	0.0762905	333.644	0.449193
SYNRG|chr17:35875799	0.816008	0.124426	5.35155	0.832186
IPP|chr1:46163356	2.00767	0.157393	25.6095	0.591579
HNF1A-AS1|chr12:121407896	2.37007	0.0676096	83.0832	0.634436
AHR|chr7:17384669	12.0271	0.00845545	17107.5	0.501938
FAM20B|chr1:179044166	19787.8	41.9426	9.33549e+06	0.00163585
NUGGC|chr8:27880752	1.86694	0.392682	8.87607	0.432547
MRI1|chr19:13884419	1.62564	0.388594	6.80067	0.50576
NOM1|chr7:156765314	0.153959	0.00449173	5.27708	0.29947
FAM118A|chr22:45736722	0.44606	0.00863329	23.0467	0.688344
CTSS|chr1:150705248	16974.5	12.093	2.38266e+07	0.00843572
SLC25A15|chr13:41385380	0.866708	0.00689615	108.928	0.953745
ATP5S|chr14:50793639	0.109505	0.00413761	2.89811	0.185726
ZNF69|chr19:12024955	3.86258	0.0124346	1199.83	0.644415
PHACTR4|chr1:28826118	0.552107	0.0211193	14.4333	0.721285
PHACTR4|chr1:28825465	27.0585	1.43586	509.91	0.0277045
KIAA1143|chr3:44791442	0.780265	0.0236861	25.7034	0.889328
TGOLN2|chr2:85546519	27.9506	0.00540296	144594	0.445259
PRKCSH|chr19:11561195	2.50347	0.208111	30.1154	0.469618
C10orf32-AS3MT|chr10:104660756	0.0732612	0.000900865	5.95784	0.244145
PEX13|chr2:61277967	342.829	0.127265	923523	0.147496
C15orf38-AP3S2|chr15:90440512	0.0749793	0.000102578	54.8059	0.441324
TRIM65|chr17:73885934	1.60685	0.0707062	36.5169	0.766005
LRCH3(dist=13290),IQCG(dist=4200)|chr3:197611746	0.971964	0.0567351	16.6513	0.984348
MED18|chr1:28661736	1.38593	0.0168483	114.006	0.884667
SNORA40,TAF1D|chr11:93468161	19.3725	0.278733	1346.43	0.170805
STK4|chr20:43707776	0.754815	0.0363907	15.6563	0.855725
PRKCSH|chr19:11561102	1.54366	0.293884	8.10821	0.607951
SLC25A15|chr13:41384546	1.73502	0.208442	14.4418	0.610307
H6PD|chr1:9328092	2.17853	0.0243064	195.257	0.734258
SLC35E3|chr12:69158841	1.70272	0.00198778	1458.54	0.877237
NDUFV3|chr21:44329499	0.547797	0.00695531	43.1442	0.787041
PXMP4|chr20:32292865	0.411904	0.0433803	3.9111	0.4399
TMEM19|chr12:72096836	1.41662	0.231523	8.66781	0.706289
GGCX|chr2:85776677	49.3291	0.000490925	4.9567e+06	0.50707
C3|chr19:6705384	11.7408	0.00698455	19736	0.515701
AJUBA|chr14:23442257	0.427934	0.000730396	250.723	0.794068
APOL6|chr22:36057206	1.83598	0.398016	8.46904	0.436032
PAICS|chr4:57326156	2.56144	0.163025	40.2454	0.503316
XIAP|chrX:123046741	3.55979	0.163134	77.679	0.419539
DIS3L|chr15:66625880	0.530967	0.000670254	420.625	0.852532
CTSB|chr8:11701473	0.0218885	3.72112e-05	12.8753	0.240153
SLC35E1|chr19:16661456	1.042	0.000408721	2656.49	0.991797
PBLD|chr10:70042868	49.6997	0.00207917	1.18801e+06	0.447643
MDM4|chr1:204525669	9.1744	0.241347	348.749	0.232435
SYNRG|chr17:35875667	6.63401	0.0077077	5709.9	0.583141
NDUFS1|chr2:206987253	2.34607	0.412241	13.3516	0.336473
DHFR|chr5:79923855	0.25349	0.00448377	14.331	0.504983
C15orf38-AP3S2|chr15:90440534	3.53852	0.19648	63.727	0.391575
OPA3|chr19:46056072	0.0242617	8.21786e-05	7.1628	0.20002
JPX|chrX:73166969	82.4697	0.168867	40275.7	0.162449
TARDBP|chr1:11081711	402.51	1.37178	118105	0.0385449
KIAA1143|chr3:44790773	2.74194	0.414475	18.1391	0.295408
ARSD|chrX:2824353	0.107933	0.000610298	19.0883	0.399167
PDDC1|chr11:769112	0.653151	0.0327584	13.0228	0.780273
COX18|chr4:73922996	1.75483	0.162882	18.9059	0.642873
METTL16|chr17:2320628	0.811653	0.0355348	18.539	0.895985
EMP2|chr16:10623644	34.7304	0.0369091	32680.3	0.309856
PGPEP1|chr19:18478793	0.000907922	1.03315e-06	0.79787	0.0428412
NICN1|chr3:49461148	1.89986	0.276517	13.0534	0.51397
MRI1|chr19:13884748	0.630895	0.0370319	10.7483	0.750178
SLC16A13|chr17:6943586	4.45313	0.446747	44.3884	0.202969
EFNA1|chr1:155105262	0.0213744	1.22441e-05	37.3131	0.312649
SLC35E2B|chr1:1594978	437.759	2.37552	80669.9	0.0223099
PSPH|chr7:56079213	17.5628	0.0651285	4736.07	0.315614
MRPS21|chr1:150281090	5.88643	0.136718	253.442	0.355792
GNL3L|chrX:54590933	2.89534	0.326099	25.7069	0.339983
NDUFV3|chr21:44329381	0.0242663	2.28876e-05	25.7281	0.295445
C1orf192(dist=1162),FCGR2A(dist=136370)|chr1:161338835	1.94686	0.0963251	39.3486	0.664035
C10orf32-AS3MT|chr10:104661090	0.352407	0.0393217	3.15833	0.351267
XIAP|chrX:123044597	0.131757	0.00401767	4.32092	0.255058
ANKRD36BP1(dist=3821),TBX19(dist=29789)|chr1:168220489	39.7074	2.7494	573.463	0.00688524
LOC100507602|chr5:180691294	0.992012	0.000111668	8812.64	0.998621
ATG12|chr5:115166350	6.68732	0.0845569	528.878	0.394132
CEP104|chr1:3729217	0.965001	0.0427142	21.8014	0.982131
FCF1|chr14:75202722	21.5444	0.0702092	6611.1	0.293349
OGFOD3|chr17:80347505	0.1097	2.84719e-05	422.662	0.59985
AHR|chr7:17384779	1.06326	0.0404307	27.9621	0.970667
MRI1|chr19:13884527	0.345371	0.00126637	94.1916	0.710243
TCEA3|chr1:23707607	35.3149	0.763474	1633.51	0.0684537
GCSHP3|chr2:206981896	1.455	0.332835	6.36062	0.618296
MMACHC|chr1:45975224	1.67721	0.0480197	58.581	0.775455
COX18|chr4:73923662	1.80192	0.371867	8.73141	0.464562
HEATR3|chr16:50139717	3.62468	0.418385	31.4024	0.24241
CTSB|chr8:11700427	0.00379362	1.50684e-05	0.955079	0.0481255
AHR|chr7:17384828	0.561458	0.0196792	16.0187	0.735656
LYRM2|chr6:90344221	5.73909	0.485186	67.8855	0.165685
OPA3|chr19:46053171	0.934119	0.114364	7.62984	0.949289
GOLGA3|chr12:133347437	4.6657	0.0130704	1665.5	0.607525
PSMB2|chr1:36065504	1.25715	0.239552	6.59743	0.786734
OIP5-AS1(dist=2750),OIP5(dist=6921)|chr15:41594545	89.9993	0.139488	58068.7	0.172814
PEX13|chr2:61276631	3.96988	0.819932	19.221	0.0866647
ZNF655|chr7:99172942	1.99746	0.00284979	1400.05	0.836044
LYRM2|chr6:90344581	4.70667	0.500381	44.2716	0.175575
ARSD|chrX:2825058	1.22123	0.0876334	17.0185	0.8818
JPX|chrX:73167036	302.541	0.340919	268484	0.0990938
METTL2B(dist=2251),FLJ45340(dist=136066)|chr7:128145229	6.45076	0.20593	202.07	0.288791
ACOT13|chr6:24703369	28.7733	0.000595065	1.39128e+06	0.54157
EMC1|chr1:19542693	0.681401	0.106421	4.36293	0.68553
PGPEP1|chr19:18475313	0.0322345	4.3631e-06	238.148	0.449799
NDUFC2|chr11:77780102	1.94623	0.0247156	153.256	0.765005
KAT8|chr16:31133334	62.7751	0.789768	4989.71	0.0637042
ALKBH4|chr7:102097372	0.0030971	1.8182e-08	527.557	0.347198
OIP5-AS1(dist=5821),OIP5(dist=3850)|chr15:41597616	1015.49	0.119883	8.60179e+06	0.133542
NSUN5P1|chr7:75042106	21.3132	0.0224552	20229.3	0.381768
LOC728730|chr2:39702141	0.235189	0.000561347	98.5382	0.638472
SLC19A3|chr2:228550661	1.73148	0.245853	12.1944	0.581485
IPP|chr1:46160981	0.903682	0.00572318	142.69	0.96872
CALCOCO2|chr17:46941526	329.503	0.0646811	1.67858e+06	0.183119
CRCP|chr7:65618338	1.0243	0.00755375	138.898	0.992351
MTDH|chr8:98739187	17.1729	0.000919605	320689	0.57096
MRPS16|chr10:75008965	1.07317	0.23446	4.91215	0.927496
CLN8|chr8:1730550	2.75541	0.145304	52.2509	0.499596
GGA2|chr16:23476587	1.62528	0.230017	11.4841	0.62637
KAT8|chr16:31134247	0.258676	0.0209827	3.18897	0.29139
PHACTR4|chr1:28825923	0.847337	0.000752658	953.927	0.963143
MTDH|chr8:98739607	142.745	0.00399371	5.10206e+06	0.353692
ACOX1|chr17:73940997	0.546968	0.00256235	116.758	0.825492
BPNT1|chr1:220231277	0.453289	3.13073e-05	6563.04	0.871409
OIP5-AS1|chr15:41590999	0.129484	1.05745e-05	1585.51	0.670365
VHL|chr3:10193797	9.40444	0.212965	415.295	0.24618
C16orf72|chr16:9200347	0.478449	0.0840256	2.72433	0.406158
TNFAIP8L1|chr19:4653399	15.4257	0.108012	2203	0.279778
AGMAT|chr1:15899097	1.111	0.139704	8.8353	0.920741
ACBD4|chr17:43220024	4.35138	0.0337956	560.264	0.552993
TMPO|chr12:98942665	116.112	0.155943	86454.3	0.158777
CTSB|chr8:11701530	0.000171226	1.59794e-10	183.475	0.220868
RPS19(dist=1208),CD79A(dist=4498)|chr19:42376692	28.0059	0.309994	2530.16	0.146986
ATP5S|chr14:50792837	4.68823	0.213351	103.02	0.327057
LIMD1|chr3:45722253	1.10842	0.0870826	14.1084	0.936786
STAG3L3|chr7:72467236	0.0986085	0.00233051	4.17232	0.225367
PRKCSH|chr19:11560432	1.79336	0.0494052	65.0972	0.749934
TMOD3(dist=1933),LEO1(dist=23958)|chr15:52206264	6928.53	2.40057	1.99971e+07	0.0296018
WAC-AS1|chr10:28810122	0.38598	0.00014036	1061.41	0.81374
DCAF11|chr14:24594299	0.388811	1.08798e-05	13894.9	0.85982
METTL10|chr10:126451098	5.16635	0.0142262	1876.21	0.585065
RPL37A|chr2:217366965	1.19463	0.235123	6.06975	0.830212
METTL2B|chr7:128142841	0.448827	0.0290364	6.93771	0.566339
PGPEP1|chr19:18477923	0.846271	0.16238	4.41048	0.842917
PSPH|chr7:56079216	0.550591	0.00611443	49.5794	0.794942
POLH|chr6:43584254	0.0538402	0.000110992	26.1169	0.354461
CHRFAM7A(dist=95617),ULK4P1(dist=83277)|chr15:30781481	0.00410517	1.0544e-07	159.829	0.308178
SSR3|chr3:156258338	3.33029	0.102626	108.07	0.498008
PGPEP1|chr19:18478839	0.0126253	4.22369e-06	37.7393	0.284275
DTX3L|chr3:122292334	96.0053	0.462767	19917.2	0.0935653
PPIA|chr7:44841799	182.366	3.06338	10856.4	0.0125281
EMC1|chr1:19542415	2.22203	0.0505369	97.6995	0.67916
PBLD|chr10:70042913	1.24997	0.000615031	2540.4	0.954217
H6PD|chr1:9326997	0.11779	0.00110388	12.5688	0.369374
LYRM7|chr5:130539131	0.8578	0.0105257	69.9069	0.945534
RFC2|chr7:73646102	1.76681	4.68907e-05	66571.9	0.915684
ATP5S|chr14:50793867	2.33831	0.239766	22.8042	0.464785
MDM4|chr1:204525600	2.76352	0.0292703	260.914	0.661318
PNPLA3(dist=3175),SAMM50(dist=4638)|chr22:44346623	1.35944	0.0897691	20.587	0.82473
ZNF623(dist=1744),ZNF707(dist=28978)|chr8:144737644	0.967375	0.0133992	69.8411	0.987879
RSL1D1|chr16:11928736	2.55157	0.352145	18.4881	0.35391
TADA2A|chr17:35837632	2.10166	0.249433	17.7081	0.494592
MAVS|chr20:3854087	23.3301	0.0225408	24147	0.373864
HINT1|chr5:130495740	1.10157	0.0327887	37.0082	0.956977
ZNF542|chr19:56890094	8.89847	0.0179871	4402.19	0.489839
DCAF16|chr4:17803663	7.73331	0.0372638	1604.88	0.452383
APOL1|chr22:36662318	2.36345	0.178086	31.3663	0.514403
NUGGC|chr8:27880466	0.181573	0.000589298	55.9458	0.559539
COX18|chr4:73923502	2.67042	0.13323	53.5249	0.520768
GFPT1|chr2:69547808	1.07442	0.03202	36.0518	0.968056
ARSD|chrX:2824455	1.0391	0.0416151	25.9455	0.981361
ATP5S|chr14:50793939	0.0401585	0.000906902	1.77826	0.096448
PECR|chr2:216903621	157.487	0.0560991	442115	0.211707
IPP|chr1:46161099	2.17528	0.235624	20.0823	0.493153
AP5S1|chr20:3805472	0.00990706	9.41714e-07	104.225	0.328771
HAUS2|chr15:42861521	2.06573	0.0078691	542.28	0.798515
SLC35E3|chr12:69160639	0.694638	0.0296039	16.2993	0.820954
IFNAR2|chr21:34636264	3.5628	0.0793673	159.934	0.512728
COX18|chr4:73923414	2.35495	0.465887	11.9037	0.300178
APOOL|chrX:84345851	1.09085	0.286835	4.14857	0.898475
APOOL|chrX:84344345	2.67509	0.00239437	2988.73	0.783485
SLC35E2B|chr1:1594945	23.2875	0.0387069	14010.7	0.335004
PNPLA3(dist=3581),SAMM50(dist=4232)|chr22:44347029	0.606926	0.0150681	24.4463	0.791153
LYRM2|chr6:90344208	1.53998	0.00498602	475.635	0.882648
ZNF500|chr16:4800452	4.50911	0.00345745	5880.66	0.680698
CFLAR|chr2:202030257	0.863376	0.151719	4.91314	0.868481
MIR548AE2|chr16:48388380	0.36214	0.0274863	4.77129	0.440044
GNL3L|chrX:54591452	9.41277	0.129978	681.655	0.304829
SFXN1|chr5:174956331	0.582387	0.0202081	16.7841	0.752566
MAVS|chr20:3852925	4.73009	0.275891	81.0962	0.283818
MTR|chr1:237066297	36.9743	0.185615	7365.25	0.181382
XIAP|chrX:123047161	7.90625e-05	2.10106e-09	2.97511	0.0788947
MAGT1|chrX:77083007	1.49443	0.141543	15.7783	0.738317
PGPEP1|chr19:18477361	0.0550047	0.000168712	17.933	0.325952
METTL2A|chr17:60528034	0.00821387	1.70894e-06	39.4792	0.26693
ARSD|chrX:2824366	0.278593	0.0179436	4.32545	0.361066
ABHD11|chr7:73150702	1.56228	0.00131194	1860.4	0.901738
FCF1|chr14:75203056	1.67124	0.14117	19.7849	0.683792
RPL37A|chr2:217366515	1.52133	0.27555	8.39941	0.630287
SNRPD3(dist=3726),GGT1(dist=7483)|chr22:24972235	13.3437	0.265543	670.534	0.194809
TCTA|chr3:49452778	491.839	0.0214939	1.12546e+07	0.226202
GSR|chr8:30536152	0.922003	0.120727	7.04143	0.937599
LIMD1|chr3:45721974	16.0151	0.0671441	3819.89	0.320719
PDDC1|chr11:768325	2.49278	0.21248	29.245	0.467193
POLR1E|chr9:37503454	0.295963	3.48979e-05	2510.01	0.791927
LOC100288142,NBPF10|chr1:145689025	0.712758	0.0951271	5.34048	0.741748
NDUFS1|chr2:206987580	7.11839	0.105689	479.44	0.360854
MRTO4|chr1:19586437	0.0588681	0.000407444	8.50536	0.264295
C1RL|chr12:7249906	0.592955	0.000532833	659.862	0.883898
SLC35E1|chr19:16661486	0.434902	0.051557	3.66856	0.444098
CEP104|chr1:3729147	34.4108	0.0977317	12115.8	0.236939
METTL7A|chr12:51324496	0.524853	0.0841794	3.27242	0.489971
LIMD1|chr3:45722423	6.04734	0.497598	73.4936	0.157879
PSMB2|chr1:36065562	0.456464	0.111935	1.86143	0.274149
RPL7L1(dist=1369),C6orf226(dist=1903)|chr6:42856100	1.62415	0.241268	10.9334	0.618133
ZNF696|chr8:144379735	0.234629	0.00142446	38.6468	0.57774
TMPO|chr12:98942688	1.4169	0.0387786	51.7709	0.849461
CLCC1|chr1:109473266	1.22666	8.79755e-05	17103.5	0.966531
BRI3BP(dist=3622),AACS(dist=35954)|chr12:125513971	2378.78	0.461434	1.22631e+07	0.0746477
PVR|chr19:45168794	3.54135	0.437438	28.6695	0.235986
XIAP|chrX:123045141	0.0459271	7.85034e-05	26.8689	0.343312
UGGT1|chr2:128952677	2.40629	0.0036236	1597.92	0.791134
PEX13|chr2:61277351	1.11102	0.00288194	428.312	0.972356
CRCP|chr7:65618305	21.2495	0.0706886	6387.78	0.293782
MRPL30|chr2:99812398	1.33974	0.227759	7.88073	0.746309
PSME4(dist=80161),ACYP2(dist=64272)|chr2:54278138	1.24223	0.00786871	196.112	0.933064
CFLAR|chr2:202028828	1.08973	0.00759181	156.421	0.972948
AZGP1|chr7:99566369	1.22168	0.149278	9.9982	0.851907
MAGT1|chrX:77083828	2.20263	0.411632	11.7862	0.356143
PNPLA3(dist=2657),SAMM50(dist=5156)|chr22:44346105	1.62597	0.177683	14.8792	0.666937
CXorf56|chrX:118672531	0.68769	0.00516981	91.4769	0.880721
ZNF542|chr19:56889985	9.9368	0.233382	423.083	0.230246
TNFAIP8L1|chr19:4653874	0.314924	7.50253e-06	13219.2	0.83153
MAVS|chr20:3850486	1.22378	0.000990914	1511.37	0.955661
CYP20A1|chr2:204168679	1.23677	0.187842	8.143	0.825098
NDUFC2|chr11:77779719	1.33546	0.171067	10.4255	0.782622
WAC-AS1|chr10:28811977	2.67692	0.00421946	1698.3	0.764875
EFNA1|chr1:155105246	0.398577	0.0588828	2.69797	0.345806
PEX13|chr2:61276889	6.1041	0.0688199	541.414	0.429245
TAF8|chr6:42047416	0.0551919	1.58804e-05	191.817	0.486193
METTL16|chr17:2320645	2.83702	0.145145	55.4525	0.491773
POLR2J2,UPK3BL|chr7:102277602	16.4291	0.111554	2419.59	0.271812
SLC17A5|chr6:74304014	3.09811	0.399451	24.0287	0.279278
TMPO|chr12:98942644	5.06407	0.00361984	7084.52	0.660711
XIAP|chrX:123047168	15.5441	0.0349857	6906.2	0.377741
XPOT(dist=1686),TBK1(dist=1691)|chr12:64844149	1.73455	0.190519	15.7919	0.625044
MTDH|chr8:98741999	0.373303	1.71155e-05	8142.03	0.84671
IFNAR2,IL10RB-AS1|chr21:34637225	1.34753	0.0890673	20.3873	0.829615
TMOD3(dist=1985),LEO1(dist=23906)|chr15:52206316	0.0059195	8.39296e-06	4.17498	0.125303
IPP|chr1:46160663	0.0397586	0.00129781	1.21801	0.0647454
C3|chr19:6705469	91.7183	0.503675	16701.8	0.0888132
TAF8|chr6:42046605	6.541	0.247157	173.107	0.261147
LOC100652758|chr5:151149508	0.00484315	1.5893e-05	1.47588	0.0677639
ZNF397|chr18:32829338	0.0301347	0.000556115	1.63294	0.0855728
H2AFV|chr7:44873098	0.510984	0.0481811	5.41924	0.577334
NOL9|chr1:6582149	0.677854	0.017853	25.7373	0.83402
EIF2S1|chr14:67852040	0.802308	0.0283073	22.7396	0.89729
PFAS|chr17:8173252	0.0376061	2.73063e-05	51.791	0.373682
CDK9(dist=4541),FPGS(dist=7561)|chr9:130557593	35.4311	0.126608	9915.34	0.214589
FCF1|chr14:75202414	0.0306754	1.73818e-05	54.1358	0.360983
APAF1|chr12:99127328	19.3815	0.00188597	199178	0.529385
PEX26|chr22:18571338	0.921125	0.0467273	18.1579	0.956924
C1RL|chr12:7250804	1.3418	0.13255	13.583	0.803405
MPHOSPH8|chr13:20247075	3.71081	0.412139	33.4113	0.242228
PRKAR2A|chr3:48787640	1.05813	0.0779574	14.3622	0.96613
CRLF3|chr17:29110553	171.655	0.182122	161789	0.140868
PHAX|chr5:125961473	1.67701	0.0983536	28.5945	0.72088
LRCH3(dist=13230),IQCG(dist=4260)|chr3:197611686	1.11126	0.00172011	717.923	0.974508
GNL3L|chrX:54591021	2.10067	0.209229	21.0908	0.528227
PDDC1|chr11:768515	3.6062	0.0181195	717.716	0.634843
MRPS16|chr10:75009854	0.186614	0.000121596	286.397	0.653794
LYRM2|chr6:90344367	1.64485	0.0247137	109.475	0.816274
CYP20A1|chr2:204169468	4.42594	0.360744	54.3013	0.244879
ARSD|chrX:2824231	0.000279061	2.57857e-08	3.0201	0.0842109
IPP|chr1:46160655	0.91711	0.00288089	291.955	0.976524
ZNF264|chr19:57727466	2.05286	0.0023608	1785.08	0.835007
MPHOSPH8|chr13:20247024	1.71303	0.157926	18.5813	0.658096
PRRG4|chr11:32878543	6.30135	0.0802345	494.886	0.408346
LOC100505876|chr2:37429635	1.16255	0.00192197	703.192	0.96324
TMEM192|chr4:165998856	0.511107	0.0799073	3.26917	0.478398
TPRKB|chr2:73959753	3.36979	0.0148154	766.465	0.660844
METTL2B|chr7:128143219	0.0471855	0.000101786	21.8739	0.329593
PDDC1|chr11:769779	12.8712	0.126125	1313.52	0.278971
LOC100505876|chr2:37429677	2.43387	0.272383	21.7477	0.426008
PLCXD1|chrX:219141	1.82334	0.00013053	25469.9	0.901832
TTC9C(dist=1104),ZBTB3(dist=11223)|chr11:62507212	1.10248	0.113169	10.7402	0.933056
TADA2A|chr17:35837955	0.930031	0.0785405	11.0129	0.95413
SNRPD3(dist=2190),GGT1(dist=9019)|chr22:24970699	0.0835929	1.82996e-06	3818.54	0.650293
MFSD11|chr17:74774960	0.0174653	0.000326227	0.935044	0.0462576
VPS41|chr7:38764399	6.78861	0.0772849	596.304	0.401611
TXNDC15|chr5:134236502	6.12053	0.0603522	620.704	0.442074
TXNDC15|chr5:134236318	0.418915	0.0195641	8.96999	0.577816
PCCB(dist=1618),STAG1(dist=5368)|chr3:136050631	1.42249	0.427713	4.73094	0.565445
RPL37A|chr2:217366624	15.4506	0.361442	660.472	0.153053
TRIM65|chr17:73885922	4.62371	0.00604489	3536.65	0.651277
PPM1K|chr4:89179538	5.9689	0.0218731	1628.84	0.532447
TTC9C|chr11:62506586	4.57446	0.100633	207.94	0.434924
SYNJ2BP|chr14:70838274	0.446588	0.00152549	130.738	0.780862
COX15|chr10:101473506	18.8831	0.0303356	11754.2	0.370726
PDDC1|chr11:769079	1.72992	0.225849	13.2506	0.597766
TRIM65|chr17:73885248	3.97794	0.155616	101.686	0.403734
FUT11(dist=1571),CHCHD1(dist=4261)|chr10:75537547	0.000346645	5.98882e-08	2.00645	0.0714786
DTWD2|chr5:118173470	2.23866	0.229166	21.869	0.488305
MRI1|chr19:13883922	0.354301	0.000698656	179.673	0.744048
PEX26|chr22:18571277	0.400125	0.00702619	22.7862	0.656939
TNFAIP8L1|chr19:4653558	3.02253	0.361878	25.2452	0.307079
YIPF4(dist=4215),BIRC6(dist=46223)|chr2:32535873	1.84346	0.0238499	142.489	0.78275
MAGT1|chrX:77083575	2.22936	0.00951966	522.084	0.77335
RBBP9|chr20:18469177	1.49159	0.18147	12.2601	0.709873
UGGT1|chr2:128952103	1.35545	0.0632948	29.027	0.845751
UBXN2A|chr2:24223291	3.58662	0.0107674	1194.7	0.666487
CPT1A|chr11:68523338	2.10925	0.197287	22.5506	0.536998
C11orf54|chr11:93494978	35.4043	0.211545	5925.28	0.172139
APOL6|chr22:36055987	0.0240112	7.13128e-06	80.8464	0.368149
TMEM180|chr10:104236224	4.16594	0.024039	721.956	0.587453
CXorf56|chrX:118672577	2.28305	0.346945	15.0234	0.390478
SNRPD3|chr22:24968530	4.17552	0.0181882	958.587	0.606347
SYNJ2BP|chr14:70836024	6927.18	0.0427068	1.12361e+09	0.148522
PGPEP1|chr19:18477542	1.08489	0.146085	8.05694	0.936516
KIF1C|chr17:4931067	0.0117051	8.64273e-06	15.8525	0.226704
OPA3|chr19:46052934	1.53425	0.0572455	41.1199	0.798631
ZNF329|chr19:58638240	2.23301	0.0961896	51.8384	0.616595
APOL1|chr22:36662382	0.853704	0.156712	4.65063	0.854894
IPP|chr1:46160831	0.737458	0.00173211	313.977	0.921457
C10orf32-AS3MT|chr10:104661068	21.1044	0.0218327	20400.4	0.384567
MRI1|chr19:13883849	4.25291	0.0127451	1419.15	0.625322
SFXN1|chr5:174956187	0.0577464	0.000103047	32.3605	0.377148
H2AFV|chr7:44870582	27.7728	0.0986674	7817.46	0.248035
HEATR3|chr16:50139592	1.93876	0.242621	15.4924	0.532398
C6orf57|chr6:71299008	0.992288	0.152665	6.44965	0.993532
TTPA|chr8:63973020	1.57493	0.206452	12.0144	0.661293
C6orf57|chr6:71298639	1.24528	0.00159456	972.509	0.948532
IPP|chr1:46163092	2.19492	0.0112202	429.375	0.770262
ZNF542|chr19:56890633	4.4722	0.109199	183.157	0.429065
MED21|chr12:27183121	0.614373	0.00113606	332.247	0.879405
APOL6|chr22:36057338	1.5504	0.270052	8.90107	0.622869
APOL1|chr22:36662774	0.350545	0.0120574	10.1914	0.542063
MAVS|chr20:3850200	20.5829	0.403458	1050.06	0.131674
PNPLA3(dist=3594),SAMM50(dist=4219)|chr22:44347042	2.27722	0.113927	45.5182	0.590215
MTDH|chr8:98740940	0.611956	0.0271267	13.8052	0.757409
ZDHHC20|chr13:21949247	47.834	0.183874	12443.8	0.172846
DHTKD1|chr10:12163174	34.2116	0.0175373	66739.5	0.360769
TADA2A|chr17:35838064	0.0376126	6.85458e-05	20.6389	0.308048
INPP5B|chr1:38326738	6.95775	0.223923	216.192	0.268539
MRI1|chr19:13884345	3.8615	0.188848	78.9586	0.380243
NUCB1|chr19:49426934	1.75041	0.438477	6.98767	0.427972
LOC100130872|chr4:1193103	49.3701	0.0871848	27956.8	0.22796
PEX13|chr2:61277325	3.9788	0.314943	50.2656	0.285902
RNF207|chr1:6279873	0.0070051	3.63359e-05	1.35049	0.064597
NDUFS1|chr2:206987271	2.72554	0.31353	23.6934	0.363483
OPA3|chr19:46053195	0.89278	0.207161	3.84751	0.879056
PNPLA3(dist=2343),SAMM50(dist=5470)|chr22:44345791	64.7373	0.59798	7008.46	0.0810147
CTSS|chr1:150704456	9.17633	0.00517975	16256.6	0.561344
PDDC1|chr11:769576	0.0125925	0.000381781	0.415349	0.0141847
EMC1|chr1:19542679	2.34851	0.120133	45.9115	0.573522
INADL|chr1:62627075	1.05623	0.00332719	335.305	0.985149
C11orf58|chr11:16778269	1.77455	0.249726	12.6099	0.566467
PDP2|chr16:66923770	2.54841	0.0480463	135.17	0.644288
SLC35E3|chr12:69160066	1.54999	0.239803	10.0185	0.645323
POLR2J2,UPK3BL|chr7:102277676	10.2709	0.0461232	2287.18	0.398368
PIGO|chr9:35088817	0.252943	0.000177715	360.016	0.710595
SNRPD3(dist=2210),GGT1(dist=8999)|chr22:24970719	1.63261	0.143933	18.5183	0.692405
POLH|chr6:43583670	1.57898	0.103094	24.1835	0.742858
NICN1|chr3:49461379	1.5114	0.321391	7.10764	0.601036
SNRPD3(dist=1292),GGT1(dist=9917)|chr22:24969801	0.263976	0.021115	3.30017	0.301373
RBM39|chr20:34301680	0.00652137	1.32275e-08	3215.14	0.451757
AGMAT|chr1:15899387	0.759279	0.155596	3.70513	0.733471
CXorf56|chrX:118672473	0.758233	0.170457	3.3728	0.71627
TAF13|chr1:109606149	1.67145	0.275398	10.1443	0.576613
NDUFV3|chr21:44329486	5.59498e-05	1.30293e-08	0.240256	0.0217851
TNFAIP8L1|chr19:4653223	0.884391	0.0853619	9.16272	0.91797
LRCH3(dist=12792),IQCG(dist=4698)|chr3:197611248	1.08028	1.43353e-05	81407.3	0.989247
HOGA1|chr10:99371857	1.73417	5.08599e-06	591301	0.932501
RPL13|chr16:89630087	1.96651	0.0175776	220.005	0.778734
LINC00963|chr9:132266592	2.48426	0.0240576	256.533	0.700531
IPP|chr1:46163387	0.292667	0.0344176	2.48866	0.260544
TMEM192|chr4:165996287	0.426931	0.0591137	3.08339	0.398821
H2AFV|chr7:44872330	0.953909	0.0174655	52.0994	0.981555
SLC19A3|chr2:228550408	2.57106	0.330938	19.9745	0.366642
RPL37A|chr2:217366496	79.9242	0.854885	7472.22	0.0584584
MIR548AE2|chr16:48388354	2.11647	0.0313555	142.86	0.727187
XIAP|chrX:123046307	1.75868	0.0016996	1819.82	0.873356
CENPN|chr16:81064274	0.988219	0.00459375	212.588	0.996549
SLC25A15|chr13:41384434	313.761	0.00130441	7.54717e+07	0.363179
CWF19L1|chr10:101992848	51.0041	1.10795	2347.94	0.0441742
MIR548AE2|chr16:48388236	23.7117	0.0093629	60050.4	0.428487
COX18|chr4:73923661	0.781557	0.12697	4.81083	0.790385
C15orf38-AP3S2|chr15:90440660	1.61259	0.195435	13.3059	0.657198
SH3BP2|chr4:2841904	142.369	0.0346223	585429	0.242874
DENND6A|chr3:57612367	3.18918	0.00133464	7620.7	0.770123
SNRPD3(dist=3855),GGT1(dist=7354)|chr22:24972364	0.513088	0.0193423	13.6106	0.689912
PHAX|chr5:125961426	1.39829	0.0666549	29.3333	0.829069
CTSB|chr8:11700707	0.0737378	2.10607e-05	258.171	0.531203
EFNA1|chr1:155105208	8.80604	0.0198818	3900.37	0.484091
TMPO|chr12:98943162	1.90237	0.000473391	7644.9	0.879277
BST2(dist=9358),MVB12A(dist=5170)|chr19:17525742	4.79807	0.0331532	694.397	0.536682
ACBD4|chr17:43219978	0.011366	4.81534e-05	2.68282	0.108281
GNE|chr9:36216797	0.631545	0.020396	19.5553	0.793014
SLC35E3|chr12:69160586	86.0437	2.06234	3589.87	0.0192729
UGDH-AS1|chr4:39536430	24.6841	0.753064	809.101	0.0717529
OIP5-AS1|chr15:41591005	1982.48	0.223031	1.76219e+07	0.101728
TNFAIP8L1|chr19:4654493	4.99497	0.024513	1017.82	0.553245
OGFOD3|chr17:80347494	0.719917	0.119108	4.35135	0.720342
TXNDC15|chr5:134236286	0.808882	0.132494	4.93825	0.818257
UGDH-AS1|chr4:39536407	0.766973	0.191683	3.06886	0.707657
ZNF28|chr19:53301124	1.04136	0.148377	7.3086	0.967482
PDDC1|chr11:769403	0.347671	0.0693114	1.74395	0.199129
GNPNAT1|chr14:53242430	40.4942	1.42086	1154.07	0.0303507
MMACHC|chr1:45975673	1.00414	0.103046	9.78496	0.99716
ATP5S(dist=1307),CDKL1(dist=2467)|chr14:50794253	0.133929	0.0194845	0.92057	0.0409425
SELO|chr22:50646606	15.4921	0.142947	1678.97	0.251686
PEX13|chr2:61276725	91.8369	0.714668	11801.3	0.0680958
PLIN5|chr19:4526362	0.658955	0.0770078	5.63868	0.703346
LOC100507602|chr5:180691471	5483.07	3.27459	9.181e+06	0.0230168
FUT11(dist=1742),CHCHD1(dist=4090)|chr10:75537718	1.51732	0.0883925	26.0459	0.773767
TTPA|chr8:63973084	565.497	0.890633	359055	0.0542559
GNL3L|chrX:54591116	0.184771	0.00134126	25.454	0.501619
FAM20B|chr1:179044165	0.476157	0.00280376	80.8647	0.777003
ACOX1|chr17:73941076	0.161225	0.000887951	29.2734	0.49168
WAC-AS1|chr10:28810147	1.11595	0.00856113	145.465	0.964785
ZNF252P|chr8:146200325	1.83084	0.0582326	57.5616	0.731022
SYAP1(dist=1778),TXLNG(dist=21970)|chrX:16782585	1.36144	0.0142341	130.217	0.894512
MED18|chr1:28662186	0.614566	0.0289613	13.0413	0.754782
MAVS|chr20:3851237	0.938074	0.0386331	22.778	0.968667
SYNRG|chr17:35875829	0.8694	0.0053912	140.202	0.956964
OIP5-AS1|chr15:41590932	3.33982	0.00325832	3423.36	0.733149
GRHPR|chr9:37432587	1.59018	0.0288242	87.7275	0.820663
STK4|chr20:43707771	1.64339	0.225938	11.9534	0.623652
RPL27A|chr11:8707907	0.386407	0.0109712	13.6093	0.600792
THEM4|chr1:151846943	0.634166	0.000263512	1526.18	0.908723
CYP4F3|chr19:15771596	5.09388	0.409868	63.3073	0.205424
C1orf192(dist=1249),FCGR2A(dist=136283)|chr1:161338922	0.81765	0.00343288	194.749	0.942526
ATM|chr11:108236580	42.3732	0.0204012	88008.9	0.336403
AHR|chr7:17384353	2.32962	0.297266	18.2568	0.420767
XIAP|chrX:123047199	81.2399	0.0226003	292028	0.292473
FUT11(dist=1746),CHCHD1(dist=4086)|chr10:75537722	0.194369	0.011229	3.36445	0.260181
AP5B1|chr11:65541913	10.2675	0.0315281	3343.71	0.430145
C3|chr19:6708965	13.0731	0.290715	587.88	0.185582
COX18|chr4:73922690	18.6675	0.00103946	335248	0.558148
PDDC1|chr11:767855	6.20603	0.00192969	19959	0.657737
ATM|chr11:108237881	0.197091	0.00146896	26.4438	0.515859
TMEM19|chr12:72096727	1.32291	0.143404	12.2039	0.805029
FGD5-AS1|chr3:14986398	55.4152	0.0969914	31661	0.215123
GNE|chr9:36215117	0.21544	0.00928269	5.00011	0.338669
NDUFC2|chr11:77779950	4.06507	0.454591	36.3509	0.209599
EEF2K|chr16:22297289	42.3296	0.143194	12513	0.196919
PHAX|chr5:125961191	0.0054782	3.39818e-07	88.3141	0.292145
HEATR3|chr16:50139542	0.580353	0.0387023	8.70255	0.693688
KAT8|chr16:31134727	0.679814	0.167131	2.76518	0.589798
CYP3A7-CYP3AP1|chr7:99302029	0.747678	0.0698441	8.00387	0.810019
TNFAIP8L1|chr19:4653196	898.096	0.463609	1.73978e+06	0.0782539
METTL2B|chr7:128143870	0.837338	0.0127981	54.7843	0.933675
PDDC1|chr11:767979	4.72435	0.474981	46.9903	0.185245
TRIM65|chr17:73885408	272.94	0.214747	346902	0.124014
TNFAIP8L1|chr19:4653238	1.91962	0.1778	20.7251	0.591122
CASC5|chr15:40955515	0.88283	0.0138761	56.1677	0.953099
DHFR|chr5:79923906	0.865556	0.00670013	111.817	0.953579
EFCAB2|chr1:245285900	0.00963598	1.55071e-05	5.98772	0.157186
OPA3|chr19:46055551	0.907236	0.000179171	4593.8	0.982153
DENND6A|chr3:57612353	9.41719	0.00757275	11710.8	0.537354
MAVS|chr20:3854010	0.198181	6.0655e-05	647.527	0.695023
OPA3|chr19:46055761	35.442	0.0853153	14723.5	0.246119
AHR|chr7:17384318	2587.45	0.118227	5.66274e+07	0.123265
ZNF542|chr19:56890116	0.823622	0.154182	4.3997	0.820442
INPP5B|chr1:38327457	0.910483	0.0533478	15.5391	0.948345
HILPDA|chr7:128097851	16.5106	0.325706	836.953	0.161538
PRKCSH|chr19:11561137	3.13823	0.0363203	271.156	0.61518
CCNYL1|chr2:208619652	32.1538	0.00460219	224646	0.442221
SPC24|chr19:11257508	6.39332	0.22395	182.516	0.277953
CYP20A1|chr2:204168688	0.58961	0.0440547	7.89109	0.689774
RRP36(dist=1015),CUL7(dist=7003)|chr6:42998352	1.93264	0.00829024	450.54	0.812746
ANAPC16|chr10:73994916	0.866968	0.0414777	18.1214	0.926665
DBT|chr1:100653201	1.02497	0.000461107	2278.35	0.994995
NDUFC2|chr11:77780153	3.2505	0.173872	60.7677	0.430104
CCDC120|chrX:48927148	0.295162	0.00206303	42.2294	0.629909
PECR|chr2:216903561	3.28932	0.000595365	18173.1	0.786527
HFE(dist=1154),HIST1H4C(dist=7553)|chr6:26096623	0.489991	0.0930447	2.58038	0.400004
SOAT1|chr1:179327051	2.4075	0.19587	29.5913	0.492486
SYNJ2BP|chr14:70838202	9.1523	0.00581304	14409.8	0.555556
PDDC1|chr11:769540	3.87657	0.149565	100.476	0.414571
DPY19L4|chr8:95805071	0.5759	0.129987	2.55149	0.467469
FAM3A|chrX:153740706	0.278365	0.000142851	542.434	0.740728
LINC00963|chr9:132268842	2.05426	0.100894	41.8257	0.639631
KIAA1143|chr3:44790904	194.658	1.67441	22630	0.0298258
TMEM180|chr10:104236045	1.53343	0.000591447	3975.7	0.915109
ENTPD5|chr14:74432304	5.04238	0.0077602	3276.41	0.624414
CENPN|chr16:81064343	1.40024	0.0978161	20.0445	0.804191
PILRA|chr7:99997591	3.64917	0.0140986	944.523	0.64793
TARDBP|chr1:11081514	0.286677	0.00159878	51.404	0.636994
FAM20B|chr1:179044096	0.524443	0.00131776	208.719	0.832644
PNPLA3(dist=2018),SAMM50(dist=5795)|chr22:44345466	0.584117	0.0709331	4.81006	0.617208
VPS53|chr17:420955	33.6081	0.177318	6369.95	0.189011
PRRG4|chr11:32878798	3.06973	0.159029	59.2549	0.457727
PGPEP1|chr19:18477447	0.0704843	0.000398033	12.4815	0.315265
MRTO4|chr1:19586541	0.888772	0.0150732	52.4054	0.954795
CTSS|chr1:150703764	2.08523	0.0394669	110.172	0.716558
RPL7L1(dist=1193),C6orf226(dist=2079)|chr6:42855924	2.84244	0.0189797	425.69	0.682716
VHL|chr3:10192717	0.830863	0.030176	22.8769	0.912776
TOX4|chr14:21965805	2.67229	0.00400266	1784.09	0.767064
PI4K2B|chr4:25281063	1.19002	0.295633	4.7902	0.806579
UGGT1|chr2:128952006	0.302074	0.00655378	13.923	0.54021
PDDC1|chr11:767903	0.249655	0.00103313	60.3287	0.620151
IFNAR2|chr21:34636303	1.32452	0.174353	10.062	0.785886
GTF2F1|chr19:6379688	11.3429	0.00233702	55053.5	0.574919
GM2A(dist=1604),SLC36A3(dist=4369)|chr5:150651557	2.33476	0.124087	43.9295	0.571199
TMEM192|chr4:165999189	2.07162	0.347146	12.3626	0.42422
MAVS|chr20:3851711	213.533	11.427	3990.26	0.000329824
GSR|chr8:30536604	0.00301734	2.19467e-06	4.14838	0.11547
AJUBA|chr14:23442237	0.135817	0.000287235	64.2203	0.525201
METTL2B(dist=1057),FLJ45340(dist=137260)|chr7:128144035	1.376	0.177071	10.6928	0.760285
PRKCSH|chr19:11560824	0.521313	0.0375303	7.24126	0.627515
PCED1B-AS1|chr12:47603186	80.3466	0.533916	12091	0.0864072
C3|chr19:6705446	0.687632	0.0349688	13.5217	0.805364
GFOD2|chr16:67715374	8.96609	0.101597	791.275	0.337269
DTWD2|chr5:118173514	0.770003	0.0961918	6.16378	0.805472
GNE|chr9:36215154	0.257623	0.0223573	2.96858	0.276817
OIP5-AS1(dist=5876),OIP5(dist=3795)|chr15:41597671	0.0141892	4.32383e-06	46.5639	0.302941
LRCH3(dist=13211),IQCG(dist=4279)|chr3:197611667	286.538	0.407217	201622	0.0907625
HSD17B6|chr12:57159556	0.192505	0.000126593	292.734	0.659396
ACOX1|chr17:73939399	1655.45	0.0700867	3.91018e+07	0.149129
MESDC2|chr15:81268210	573.08	7.55305	43481.8	0.00403527
PDDC1|chr11:768944	39.6872	0.0180644	87192.5	0.34845
SLC25A3(dist=4008),IKBIP(dist=7396)|chr12:98999786	0.526164	0.0712597	3.88507	0.529013
NOM1|chr7:156765377	0.238806	0.00144027	39.5956	0.582867
FOXRED2|chr22:36883876	2.84967	0.118234	68.6827	0.518948
C3|chr19:6709234	3.63561	0.216329	61.0998	0.369949
BDH1|chr3:197290887	0.700691	0.0214528	22.886	0.841504
LOC339803|chr2:61369139	9081.13	100.795	818168	7.22376e-05
ARSD|chrX:2824317	0.777307	0.0475349	12.7108	0.859747
METTL7A|chr12:51324202	1.9584	0.0900733	42.5801	0.668787
FAM213A(dist=3176),TSPAN14(dist=18109)|chr10:82195929	0.440145	0.00840496	23.0492	0.684486
B2M(dist=15451),TRIM69(dist=2752)|chr15:45025808	19.6065	0.0270086	14233	0.375937
CWF19L1|chr10:101992781	0.740035	0.00131262	417.221	0.925786
C3|chr19:6705429	1.84529	0.0126396	269.401	0.8096
BST2(dist=9359),MVB12A(dist=5169)|chr19:17525743	11.2811	0.133237	955.171	0.284642
TTPA|chr8:63972527	5.61701	0.166047	190.011	0.336759
LOC100505876|chr2:37429690	0.00660652	2.65672e-06	16.4286	0.208277
GOLGA3|chr12:133346697	2.92169	0.000997698	8555.95	0.79235
OPA3|chr19:46053253	0.7413	0.124868	4.40085	0.741852
NSUN4|chr1:46830110	0.666973	0.00156857	283.604	0.895657
PVR|chr19:45168650	7.10788	0.245833	205.513	0.253225
MDM4|chr1:204526648	1.34877	0.0512243	35.5143	0.857709
TMPO|chr12:98942824	1.02875	0.180707	5.85656	0.97452
ACOX1|chr17:73939078	2.68992	0.0562477	128.64	0.616045
ATG14|chr14:55834379	4.24021	0.201188	89.3659	0.352944
TIMM50|chr19:39982388	0.235347	0.0230375	2.40427	0.222422
TRIM38(dist=1304),HIST1H1A(dist=28399)|chr6:25988861	1.96384	0.125159	30.8141	0.630891
GINS1|chr20:25428669	6.58237	0.414263	104.59	0.181734
INADL|chr1:62628525	0.337726	0.000781258	145.994	0.725918
NQO2|chr6:3018477	0.938725	0.000270631	3256.11	0.98787
GFOD2|chr16:67715585	0.502826	0.0863907	2.92664	0.444254
CRCP|chr7:65618295	0.0281998	0.000153961	5.1651	0.17949
SNRPD3(dist=2276),GGT1(dist=8933)|chr22:24970785	0.127222	9.29772e-06	1740.79	0.671339
DCAF16|chr4:17803019	3.00827	0.307114	29.4669	0.344158
NUP43|chr6:150047466	0.482298	0.000167308	1390.32	0.857623
PEX13|chr2:61276756	0.0196823	2.3128e-05	16.7499	0.2538
TRMT2B|chrX:100264559	1.86695	0.0780573	44.653	0.699914
FCF1|chr14:75203065	0.449534	0.0334526	6.0408	0.546398
C3|chr19:6708226	0.48312	0.0151689	15.3871	0.680357
CXorf56|chrX:118673412	1.05166	0.113248	9.76615	0.964664
OPA3|chr19:46053378	1.07935	0.0549957	21.1832	0.959906
OPA3|chr19:46054470	354.582	0.473176	265712	0.0821413
SYAP1(dist=2111),TXLNG(dist=21637)|chrX:16782918	94.1362	0.0980878	90343.8	0.194556
HFE(dist=1082),HIST1H4C(dist=7625)|chr6:26096551	1.24593	0.285227	5.44245	0.770055
C11orf58|chr11:16777946	0.856921	0.168086	4.36868	0.852605
MRTO4|chr1:19585553	9.95077	1.08804	91.0061	0.0418829
YIPF4(dist=4178),BIRC6(dist=46260)|chr2:32535836	5.42788	0.518926	56.7748	0.157869
MGC2752|chr19:59093876	2.25944	0.00624116	817.971	0.786267
ZDHHC20|chr13:21948475	10.7476	0.0187586	6157.71	0.463639
MFSD11|chr17:74775247	1.11341	0.00387968	319.53	0.970323
LIMD1|chr3:45721917	1.63038	0.340722	7.8015	0.54055
TMEM241|chr18:20876394	0.127096	0.000127397	126.795	0.558218
GNPNAT1|chr14:53242859	0.933981	0.12486	6.98637	0.94696
TAF13|chr1:109606711	7.8914	1.16329	53.5328	0.0344464
C11orf58|chr11:16778451	0.461133	0.0666514	3.19038	0.43282
IPP|chr1:46160897	1.00105	0.0243562	41.1439	0.999557
PHAX|chr5:125962086	3.60534	0.0139024	934.977	0.65111
CC2D1B|chr1:52816556	0.171021	0.00591536	4.94446	0.303559
METTL2B|chr7:128143618	8.27815	0.137981	496.647	0.311628
PSMB2|chr1:36068369	0.58493	0.123446	2.77161	0.499282
PTGR2|chr14:74351872	0.491751	0.000115923	2086.04	0.867725
KAT8|chr16:31134445	0.181864	0.00227621	14.5306	0.445704
RPL37A|chr2:217366800	5.69807	0.103336	314.198	0.395024
IPP|chr1:46163481	128.028	1.94427	8430.54	0.0231365
PFAS|chr17:8173431	0.273942	4.44835e-06	16870.1	0.817996
LIMD1|chr3:45722248	6.7419	0.0313665	1449.1	0.486136
HSDL2(dist=2812),KIAA1958(dist=11751)|chr9:115237497	0.355431	0.0157053	8.04385	0.51572
PDDC1|chr11:769784	0.262338	0.0243766	2.82324	0.269674
SH3BP2|chr4:2841723	3.09421	0.0115509	828.864	0.692106
CTSS|chr1:150704568	2.15809	0.055876	83.3519	0.679884
MED18|chr1:28661653	0.340804	0.0294192	3.94803	0.389095
TAF8|chr6:42047426	0.828979	0.157247	4.37024	0.824986
TNFAIP8L1|chr19:4653139	2.06894	0.129248	33.1187	0.607349
BRI3BP(dist=3608),AACS(dist=35968)|chr12:125513957	32.1166	0.063768	16175.4	0.274441
OPA3|chr19:46053294	12.338	0.420787	361.765	0.144907
LIMD1|chr3:45721836	1.46833	0.112488	19.1665	0.769478
FUT11(dist=2921),CHCHD1(dist=2911)|chr10:75538897	7.04126	0.203739	243.347	0.280228
INADL|chr1:62627194	3.23879	0.315351	33.2638	0.322726
OPA3|chr19:46054273	1.56748	0.0684822	35.8778	0.778409
HEATR3|chr16:50139284	1.03336	0.0147431	72.4293	0.987925
SYNRG|chr17:35875826	1.54356	0.00773852	307.886	0.87236
C9orf85|chr9:74587954	3.14761	0.0215909	458.871	0.651926
GNL3L|chrX:54591430	2.23495	0.038087	131.147	0.698696
POLH|chr6:43584271	121.007	0.241294	60683.7	0.130587
CYP20A1|chr2:204169634	5.13275	0.278166	94.71	0.271467
CFLAR|chr2:202030093	1.58737	0.0538373	46.803	0.788976
FOXRED2|chr22:36884895	1.0126	0.193787	5.2912	0.988156
LOC100505876|chr2:37431563	0.621455	4.33277e-05	8913.62	0.922399
CCNYL1|chr2:208619377	0.692162	0.0869216	5.51173	0.728164
DFFA|chr1:10520683	2.69162	0.137851	52.5555	0.513733
MAVS|chr20:3854023	0.00771502	5.66601e-08	1050.5	0.419941
LYRM2|chr6:90344571	1.50467	0.249883	9.06035	0.65557
TMEM192|chr4:165998636	0.0863769	2.32172e-05	321.354	0.559333
CDC5L|chr6:44417840	0.00835018	4.91104e-06	14.1977	0.207341
GTF2H3|chr12:124146317	19.8172	0.00303672	129324	0.505142
BDH1|chr3:197290963	2.01174	0.00253292	1597.8	0.837437
EVI5|chr1:92975164	2.44688	0.0128632	465.453	0.73825
MYO6|chr6:76628725	30.94	0.271913	3520.54	0.155365
PEX13|chr2:61276820	2804.5	2.38536	3.2973e+06	0.0277374
RPL37A|chr2:217366793	8.76323	0.569528	134.838	0.119631
UBXN2A|chr2:24223265	1.48064	0.00106332	2061.73	0.915372
XIAP|chrX:123046706	89.4586	0.0597928	133843	0.228292
SLC35E3|chr12:69160065	0.935585	0.159127	5.50076	0.941275
OIP5-AS1(dist=2766),OIP5(dist=6905)|chr15:41594561	0.352257	0.000429282	289.053	0.760541
UBB|chr17:16286533	3.77713	0.430118	33.1693	0.230581
CYP20A1|chr2:204169993	1.90103	0.23089	15.6521	0.550359
IPP|chr1:46161106	28.2413	0.525918	1516.53	0.100222
MGC2752|chr19:59095525	6.28393	0.00469523	8410.17	0.616801
ACOX1|chr17:73940991	0.00126928	7.69361e-08	20.9403	0.178282
FUT11(dist=3096),CHCHD1(dist=2736)|chr10:75539072	0.923663	0.00567228	150.407	0.97562
C9orf37|chr9:140510564	34.5603	0.105567	11314.3	0.230526
PAICS|chr4:57326333	2.09834	0.284735	15.4636	0.467056
TXNDC15|chr5:134236244	0.675521	2.49575e-05	18284.2	0.939951
XPNPEP3|chr22:41327697	10.5621	0.110587	1008.79	0.310885
APOL1|chr22:36662409	1.63298	0.335225	7.95471	0.543818
PLCXD1|chrX:219503	0.4659	0.0229216	9.46978	0.61917
KIAA1143|chr3:44791320	0.534052	0.00143539	198.7	0.83546
ZNF554|chr19:2835567	7.27233	0.344425	153.551	0.202306
CYP1A2|chr15:75047915	2.11707	0.00919272	487.559	0.786961
MAVS|chr20:3851694	20.0265	0.0294624	13612.6	0.367745
CENPN|chr16:81064649	3.18248	0.509229	19.8893	0.215652
FCF1|chr14:75203115	0.405044	0.000516459	317.664	0.790411
LINC00963|chr9:132270423	6.71108	0.920716	48.9169	0.0603184
MRPS16|chr10:75010018	1.78038	0.0166865	189.959	0.808709
SYAP1|chrX:16781758	3.06047	0.659117	14.2106	0.153335
GNPNAT1|chr14:53242518	2.2914	0.0359384	146.097	0.695712
DHTKD1|chr10:12163032	0.244344	0.000229488	260.163	0.691933
PAICS|chr4:57326315	1.26796	0.17085	9.41016	0.816422
TMCO4|chr1:20078269	0.105061	0.000303807	36.3316	0.449986
SNRPD3(dist=1185),GGT1(dist=10024)|chr22:24969694	1.12873	0.0203674	62.5521	0.952863
GOLGA3|chr12:133347447	14.1812	1.11822	179.845	0.0407389
RSL1D1|chr16:11929206	4.97156	0.0325932	758.328	0.531822
ZNF623(dist=2132),ZNF707(dist=28590)|chr8:144738032	31.0682	1.21882	791.939	0.03755
C10orf32-AS3MT|chr10:104660697	9.73936	0.0733122	1293.85	0.361525
SOD2|chr6:160101723	1014.39	9.57396	107479	0.00362016
METTL6|chr3:15451956	0.0156253	4.86262e-05	5.02098	0.157926
MRPS21|chr1:150281242	0.0561471	3.68641e-06	855.167	0.557844
LOC100505876|chr2:37429629	0.0235044	8.49065e-07	650.664	0.472343
MFN1|chr3:179111871	0.0323938	2.25824e-06	464.679	0.482463
TRIM56|chr7:100734888	0.716077	0.0956158	5.36277	0.745108
ANAPC16|chr10:73979940	0.321714	0.00191812	53.9591	0.664332
CRCP|chr7:65618239	27.7676	0.0157559	48936.4	0.383429
PCBD2|chr5:134297141	10.9916	0.417571	289.328	0.150833
PVR|chr19:45168642	1.94376	0.388443	9.7265	0.41853
PGPEP1|chr19:18476415	0.365134	0.0437521	3.04722	0.352018
TMEM192|chr4:165996685	2.53995	0.417791	15.4416	0.311434
TMEM19|chr12:72096850	0.0797683	0.00282948	2.24881	0.137737
MAVS|chr20:3854070	1.43266	0.000122777	16717.4	0.940017
NUP43|chr6:150045887	176.978	3.67662	8519.07	0.00882726
RPL37A|chr2:217366499	0.826995	0.185299	3.69089	0.803439
PNPLA3(dist=2585),SAMM50(dist=5228)|chr22:44346033	2.9477	0.0308111	282.007	0.642253
SLC19A3|chr2:228550850	0.688247	0.046124	10.2698	0.78645
MAGT1|chrX:77084000	0.110468	0.000232582	52.4684	0.483564
FLJ45340|chr7:128301288	797.168	0.419857	1.51356e+06	0.0828043
ZDHHC20|chr13:21948576	4.30566	0.183022	101.292	0.364904
HEATR3|chr16:50139162	0.000838692	1.63616e-07	4.2991	0.104091
PHACTR4|chr1:28825712	0.418609	0.0438235	3.99862	0.449474
DENND6A|chr3:57612390	2.96549	0.0930534	94.506	0.538237
AP5B1|chr11:65542020	0.364325	0.0087959	15.0903	0.595106
CYP20A1|chr2:204170161	0.198879	0.029216	1.35381	0.0988587
GNPNAT1|chr14:53242768	0.79914	0.00911718	70.0462	0.921742
LYRM2|chr6:90344207	3.32572	0.00972806	1136.96	0.686446
PTGR1|chr9:114352777	0.809187	0.00218218	300.06	0.944076
HSD17B6|chr12:57159413	0.777388	0.00896778	67.3893	0.91193
TNFAIP8L1|chr19:4653151	999357	87.1578	1.14587e+10	0.00377012
ZNF587B|chr19:58357160	0.0621542	0.0020262	1.9066	0.11172
DENND6A|chr3:57612180	2.59225	0.161384	41.6381	0.501329
LOC100652758|chr5:151149675	6.17697	0.000701264	54408.9	0.694404
SLC25A45|chr11:65143507	5.94326	0.726911	48.5924	0.0964221
TMEM241|chr18:20876366	3.32095	0.011346	972.037	0.678708
SLC25A3(dist=3661),IKBIP(dist=7743)|chr12:98999439	6.52401	0.206104	206.51	0.287339
METTL7A|chr12:51324431	6.9008	0.0316288	1505.62	0.482049
TTC9C(dist=1237),ZBTB3(dist=11090)|chr11:62507345	1.32264	0.149507	11.7009	0.801504
TIRAP(dist=1858),DCPS(dist=6961)|chr11:126166686	2.99047	0.614173	14.5609	0.174983
CPT1A|chr11:68523080	1.13335	0.169315	7.58635	0.89732
C6orf57|chr6:71298929	0.950128	0.0418497	21.5711	0.974383
ACOX1|chr17:73940953	0.000138466	2.59724e-09	7.38202	0.109603
UGGT1|chr2:128950481	1.65541	0.301761	9.08127	0.561654
SRFBP1|chr5:121362909	0.457201	0.000961629	217.373	0.803482
RNF125|chr18:29651876	1.66984	0.030591	91.1493	0.801625
QPCTL|chr19:46206962	5.36784	0.572277	50.3493	0.141212
PSMB2|chr1:36068294	115.996	0.180491	74547.5	0.149592
PSMB2|chr1:36068196	2.9112	0.246695	34.3544	0.396135
BDH1|chr3:197237932	6.83604	0.00661042	7069.37	0.587296
PDDC1|chr11:767923	0.708609	0.00211331	237.602	0.907575
SNRPD3(dist=3766),GGT1(dist=7443)|chr22:24972275	0.441597	0.00107966	180.62	0.78994
DCAF16|chr4:17802849	2.10913	0.000749216	5937.47	0.853894
MIR548AE2|chr16:48388317	0.153708	0.00704401	3.35407	0.233816
MRPS16|chr10:75008873	37.3881	0.158859	8799.44	0.193708
SRD5A3|chr4:56237899	2.79406	0.34224	22.8107	0.33751
PGPEP1|chr19:18476253	14.5797	0.980819	216.725	0.0516668
PVR|chr19:45168822	1.08527	0.181985	6.47202	0.928433
CCNYL1|chr2:208619488	528296	2.34971	1.18779e+11	0.0360966
PRKCSH|chr19:11560760	1.93284	0.143274	26.075	0.61962
H2AFV|chr7:44870334	0.232256	0.000513562	105.037	0.639793
KAT8|chr16:31134453	0.41836	0.066364	2.63735	0.3536
C11orf58|chr11:16777958	0.129942	0.000458111	36.858	0.478832
DTWD2|chr5:118173505	2.27716	0.0406198	127.659	0.688728
SLC35E2|chr1:1660850	0.880386	0.0127079	60.9921	0.95302
INPP5B|chr1:38327487	4.00041	0.2953	54.1934	0.297115
MRPL30|chr2:99812957	0.824213	0.00339201	200.273	0.945005
APOOL|chrX:84344132	123.562	0.762826	20014.6	0.0635012
NDUFC2|chr11:77779701	0.0469552	0.000124711	17.6792	0.312139
COX18|chr4:73923554	0.473441	0.00769398	29.1327	0.722032
DIS3L|chr15:66625881	7.6075	0.00887085	6524.07	0.555975
HEATR3|chr16:50139573	0.28797	0.00111864	74.1317	0.660246
HOOK3|chr8:42884502	0.0924843	0.000551364	15.5131	0.362335
HAUS2|chr15:42861630	2.57458	0.103929	63.7787	0.563625
CFLAR|chr2:202030111	0.895358	0.0599752	13.3666	0.936127
NUP43|chr6:150045919	0.921275	0.0272047	31.1986	0.963609
PVR|chr19:45168658	10.1827	0.536348	193.32	0.122304
LZIC|chr1:9988851	1.187	0.1267	11.1205	0.880628
H6PD|chr1:9331254	2.72135	0.0298349	248.224	0.663735
METTL2B|chr7:128142063	9.23411	0.0344998	2471.57	0.435724
ALKBH4|chr7:102097513	1.01321	0.000540137	1900.63	0.997276
ARSD|chrX:2824385	0.61936	0.0828174	4.63196	0.640738
ANAPC16|chr10:73994864	0.0206105	0.000118989	3.57001	0.139922
PDDC1|chr11:768617	102.682	1.67372	6299.53	0.0274411
CWF19L1|chr10:101992683	1.71338	0.169083	17.3623	0.64859
OPA3|chr19:46053194	0.880132	0.1524	5.0829	0.886518
C3|chr19:6709337	1.12822	0.00379496	335.414	0.96688
QPCTL|chr19:46206961	0.189744	0.00182556	19.7216	0.482992
NDUFC2|chr11:77780073	3.13377	0.206268	47.6106	0.41061
SNRPD3(dist=1179),GGT1(dist=10030)|chr22:24969688	2.14382	0.00773652	594.063	0.790436
XIAP|chrX:123047066	0.73845	0.00638149	85.4516	0.900462
FUT11(dist=1520),CHCHD1(dist=4312)|chr10:75537496	0.131294	0.0025854	6.66751	0.310972
MPHOSPH8|chr13:20247116	0.693124	0.0680998	7.05467	0.756842
VHL|chr3:10194983	2.99978	0.0797026	112.904	0.552868
MRI1|chr19:13883897	1.57031	0.0788054	31.2907	0.767528
FGD5-AS1|chr3:14986111	0.943408	0.0460471	19.3284	0.969839
METTL2A(dist=1646),TLK2(dist=27286)|chr17:60529100	39.3088	0.3257	4744.18	0.133287
ATP5S|chr14:50792676	2.1714	0.186474	25.2848	0.535874
NUP43|chr6:150045989	0.779942	0.0139888	43.4855	0.903576
F11R|chr1:160965287	3.39113	0.307175	37.4372	0.318939
PSMB2|chr1:36067788	0.164968	3.46803e-06	7847.2	0.742958
CASP10|chr2:202083057	11.8637	1.45562	96.6933	0.0208504
RPL7L1(dist=1241),C6orf226(dist=2031)|chr6:42855972	4.54474	0.519712	39.7426	0.171184
KAT8|chr16:31134563	0.000921184	1.74838e-07	4.85353	0.109895
MRPL30|chr2:99812843	1.74018	0.165798	18.2645	0.644189
FAM20B|chr1:179044261	2.75994	0.00452863	1682.03	0.756337
LOC100288142,NBPF10|chr1:145689763	3.70095	0.237273	57.7268	0.350499
BST2(dist=9350),MVB12A(dist=5178)|chr19:17525734	5193.58	1.08793	2.47933e+07	0.0477639
GNPNAT1|chr14:53242806	6.4753	0.0660935	634.397	0.424538
TNFAIP8L1|chr19:4654551	1.66131	0.0893391	30.8929	0.733574
ACOX1|chr17:73939212	1.52382	0.00891449	260.479	0.872425
UGGT1|chr2:128951970	0.171906	0.000680207	43.4452	0.532751
MDM4|chr1:204525713	0.539751	0.0292262	9.96815	0.678531
TMEM19|chr12:72096200	0.180831	0.00102981	31.753	0.516618
CRCP|chr7:65618960	17.8328	0.163552	1944.38	0.228757
UBXN2A(dist=3622),MFSD2B(dist=5638)|chr2:24227315	21.23	0.661589	681.261	0.0842526
TRIM65|chr17:73885331	29.913	0.00931866	96020.9	0.40941
PRRG4|chr11:32878621	0.0122517	5.44968e-05	2.75437	0.111102
MAVS|chr20:3852926	143.15	2.69693	7598.21	0.0143037
NDUFS1|chr2:206987653	0.0215756	3.10995e-05	14.9683	0.250436
PFAS|chr17:8173296	0.0312637	2.56277e-05	38.1392	0.339214
LRRC57|chr15:42835673	6.0127	0.0621135	582.041	0.441952
QPCTL|chr19:46206956	0.77469	0.0832779	7.20653	0.822485
SLC35E3|chr12:69160052	1.76795	0.0170135	183.714	0.809935
IPP|chr1:46163090	5875.82	4.88808	7.06315e+06	0.016462
HAUS2|chr15:42860139	445.288	1.26432	156828	0.0415147
FKBP11|chr12:49316766	151.552	1.47462	15575.6	0.0336458
CMC2|chr16:81014384	9.37864	0.589017	149.332	0.112934
RINL|chr19:39358725	42.9012	0.566974	3246.2	0.0885876
FAM20B|chr1:179044176	0.0287682	0.000349833	2.36573	0.114743
CASP10|chr2:202083738	0.45988	0.00138291	152.93	0.793175
COX18|chr4:73923091	9.617	0.00349294	26478.2	0.575399
UBXN2A(dist=3724),MFSD2B(dist=5536)|chr2:24227417	0.258754	0.0161681	4.14109	0.339291
GTF2H3|chr12:124146137	1.0055	0.0651187	15.5261	0.996864
PVR|chr19:45168846	2.56083	0.31169	21.0396	0.381523
WAC-AS1|chr10:28810179	2.44316	0.111668	53.4532	0.570421
AHR|chr7:17384514	1.03743	0.249923	4.30636	0.959645
JPX|chrX:73166845	0.854688	0.0146589	49.8328	0.939662
POLR1E|chr9:37503455	0.786665	0.00172183	359.409	0.93879
ACOX1|chr17:73940157	0.160912	0.00358644	7.21959	0.346519
ASB16-AS1|chr17:42253643	4.31231	0.000935281	19882.8	0.7342
PSMB2|chr1:36067851	0.641336	0.0484065	8.49704	0.736164
TADA2A|chr17:35837971	2.84503	0.338389	23.9198	0.335799
KIAA1143|chr3:44790699	5.25002	0.288569	95.515	0.262582
ZNF623(dist=2082),ZNF707(dist=28640)|chr8:144737982	1.30085	0.160986	10.5115	0.805127
TRIM56|chr7:100734730	90.3615	0.416942	19583.6	0.100759
METTL7A|chr12:51324506	0.666201	0.144549	3.0704	0.60237
ICMT|chr1:6283300	4.11201	0.00509916	3315.97	0.678821
ZYG11B|chr1:53291447	0.86838	0.0133722	56.3919	0.947158
SLC35E1|chr19:16661362	5.72139	0.458416	71.4073	0.17563
ANAPC16|chr10:73995201	7.17725	0.129728	397.083	0.335774
APOL1|chr22:36662749	1.31976	0.141856	12.2784	0.80738
CTH|chr1:70905509	0.64281	0.00258128	160.078	0.875265
PEX26|chr22:18571281	18.3716	0.119292	2829.31	0.257367
HEATR3|chr16:50139185	3.06301	0.531823	17.6413	0.210169
ANAPC16|chr10:73995099	0.131691	0.00238843	7.26112	0.321724
PGAM5|chr12:133298020	287.297	0.260649	316668	0.113248
NDUFV3|chr21:44329351	7.57167	0.0153849	3726.4	0.522114
IPP|chr1:46161001	1.06972	0.0248095	46.1234	0.972004
PDDC1|chr11:768883	1.28018	0.0888668	18.4419	0.855991
DCAF16|chr4:17803616	0.749126	0.0703217	7.98031	0.810876
ATP5S(dist=1022),CDKL1(dist=2752)|chr14:50793968	0.433753	0.0271662	6.92559	0.554581
CENPN|chr16:81064656	1.15953	0.0204979	65.5928	0.94269
SAMHD1|chr20:35520935	0.0163094	4.33365e-06	61.3796	0.327158
PGPEP1|chr19:18479204	20.243	0.289917	1413.44	0.165008
FAM213A(dist=2138),TSPAN14(dist=19147)|chr10:82194891	0.452994	0.0195995	10.4699	0.621149
ZNF587(dist=1665),ZNF814(dist=2591)|chr19:58378156	0.539814	0.0136062	21.4167	0.742684
DNAJC24|chr11:31453251	1.15073	0.0594205	22.285	0.926019
APOPT1|chr14:104057077	2140.45	0.585111	7.83018e+06	0.0669612
ZNF587B|chr19:58357126	11.6753	0.672902	202.575	0.0914358
INPP5B|chr1:38326796	1.3199	0.133941	13.0068	0.812058
PDDC1|chr11:768658	22.2059	0.571374	863.013	0.0968663
PGPEP1|chr19:18477541	1.0722	0.0266421	43.15	0.970503
SLC25A3(dist=3903),IKBIP(dist=7501)|chr12:98999681	29.3391	0.00465986	184722	0.449011
TRIM38(dist=1383),HIST1H1A(dist=28320)|chr6:25988940	21.0084	1.20588	366.001	0.0367654
FCF1|chr14:75202856	0.723636	0.169112	3.09647	0.662758
SPAG9|chr17:49042143	0.250433	0.00215578	29.0923	0.568203
ZNF844(dist=2967),ZNF788(dist=11485)|chr19:12191593	0.805424	0.006176	105.037	0.930613
LOC100288142,NBPF10|chr1:145688961	1246.21	22.3795	69396	0.000509984
CEP104|chr1:3730400	44.9526	0.0648478	31161.2	0.254175
CCAR1|chr10:70551749	5.57216	0.00278358	11154.3	0.657842
PRKCSH|chr19:11561141	1.49462	0.0420613	53.1102	0.825404
MRTO4|chr1:19585502	41.6424	0.0185806	93328	0.343436
SLC35E2B|chr1:1595031	0.0480135	0.00022247	10.3623	0.268175
PHC3|chr3:169807583	13.3192	0.102865	1724.6	0.29675
MRI1|chr19:13884190	0.560085	0.0439682	7.13459	0.65525
APOL1|chr22:36662397	1.24122	0.323466	4.7629	0.752793
SDE2|chr1:226171826	2.93611	0.000510371	16891.1	0.807353
APOOL|chrX:84346171	40.7177	0.900388	1841.35	0.0566492
B2M(dist=15076),TRIM69(dist=3127)|chr15:45025433	1.9067	0.21472	16.9314	0.562436
LIMD1|chr3:45721992	1.0202	0.159559	6.52302	0.983144
MRI1|chr19:13883874	2.63054	0.450883	15.3471	0.282466
C1RL|chr12:7250621	1.87187	0.135603	25.8394	0.639704
SERPINF2|chr17:1656556	2.10528	0.00227346	1949.54	0.830858
AHR|chr7:17384763	80.287	0.0398415	161791	0.258583
PRRG4|chr11:32876024	0.919795	0.00965968	87.5828	0.97131
STK4|chr20:43706940	2.03347	0.296639	13.9395	0.469901
DNPEP|chr2:220237883	504.754	0.301825	844121	0.100254
H6PD|chr1:9331081	224.664	0.0340026	1.48441e+06	0.227618
IL17RA|chr22:17591481	4.38969	0.00113324	17003.8	0.725647
MAVS|chr20:3851547	53.5954	0.0930801	30860.1	0.219527
PSMB2|chr1:36068277	0.0789568	0.00113691	5.48343	0.24062
ZNF397|chr18:32828735	4.4734	0.274464	72.9105	0.292783
PLIN5|chr19:4526716	0.0311972	7.29779e-06	133.365	0.416291
TXNDC15|chr5:134236165	0.0648494	0.00147271	2.85558	0.156595
PRKAR2A|chr3:48787907	101.919	0.245221	42359.9	0.132819
HFE(dist=1162),HIST1H4C(dist=7545)|chr6:26096631	1.27711	0.117507	13.88	0.84075
MAGT1|chrX:77083952	2.02927	0.315693	13.0441	0.456003
FAM213A(dist=3216),TSPAN14(dist=18069)|chr10:82195969	0.224452	0.010206	4.93619	0.343393
COX18|chr4:73922621	0.278376	0.0160218	4.83674	0.380009
MDM4|chr1:204525733	15.4392	0.00485344	49113.4	0.505968
XYLB(dist=5104),ACVR2B-AS1(dist=30947)|chr3:38461571	0.365519	0.0112657	11.8594	0.570778
MTDH|chr8:98739594	68.8818	0.183556	25848.7	0.161682
HIST1H2AC(dist=3041),HIST1H1E(dist=28600)|chr6:26127959	8.06972	0.0042604	15285	0.587597
SLC35E1|chr19:16661541	1.01506	0.0282873	36.424	0.993473
EFNA1|chr1:155105467	0.0443892	3.23388e-05	60.93	0.398101
KIFC3|chr16:57824935	7.70844	0.148705	399.584	0.310645
RPL37A|chr2:217366673	0.436307	0.0421271	4.51881	0.486804
ZNF397|chr18:32829502	5.61029	0.0123477	2549.07	0.580665
SLC35E2B|chr1:1595007	0.299742	0.000867642	103.551	0.686202
GSR|chr8:30536554	2.66561	0.182634	38.9057	0.473478
MIR548AE2|chr16:48388382	0.739982	0.0894838	6.11924	0.779955
METTL6|chr3:15452674	0.270347	0.00339647	21.5187	0.558056
PGAM5|chr12:133298034	0.0465005	0.0001059	20.4184	0.322989
UGGT1|chr2:128952015	0.302421	0.0155135	5.8954	0.429999
STK4|chr20:43707785	0.569514	0.0019949	162.588	0.845277
PDDC1|chr11:768896	0.0035631	2.35037e-06	5.40158	0.131406
PHACTR4|chr1:28826092	58.1606	0.0037119	911302	0.409682
PSPH|chr7:56078288	3.09275	0.147444	64.873	0.467148
ITPRIPL2|chr16:19132048	0.211918	1.92801e-05	2329.3	0.743806
MAGT1|chrX:77083955	2.33311	0.0693194	78.5261	0.63676
HFE|chr6:26096418	0.339237	0.0417433	2.75689	0.311873
CLN8|chr8:1730585	363.682	0.133443	991170	0.144034
BST2(dist=9461),MVB12A(dist=5067)|chr19:17525845	0.428985	0.000636624	289.069	0.798964
CLPX|chr15:65442115	1.25102	0.11991	13.052	0.851511
RHNO1|chr12:2997879	0.194332	0.000142517	264.986	0.656436
PRKCSH|chr19:11561104	6.35051e-05	5.33205e-10	7.56351	0.10509
PLCXD1|chrX:219421	460.403	2.85368	74280	0.0180661
PHACTR4|chr1:28825340	0.179735	0.00167487	19.2878	0.471881
KAT8|chr16:31133945	0.300894	0.0435904	2.077	0.223061
PDDC1|chr11:768745	2.40132	0.000840839	6857.83	0.829162
TGOLN2|chr2:85546451	0.000245755	2.79357e-11	2161.94	0.308326
NDUFV3|chr21:44329275	4.04234	0.313788	52.0749	0.2841
LRRC2|chr3:46557561	0.00776512	4.45896e-08	1352.27	0.430095
RPL37A|chr2:217366866	2.8182	0.374211	21.224	0.314519
TXNDC15|chr5:134236203	0.346631	0.0494325	2.43065	0.286337
PPIA|chr7:44841511	1.15248	5.82943e-05	22784.6	0.977567
ARIH2|chr3:48962194	1.13436	0.000111813	11508.3	0.978631
PDP2|chr16:66924162	407.884	0.968012	171867	0.0512452
RPL27A|chr11:8707958	14.4506	0.0279397	7473.9	0.402179
ATP5S|chr14:50793932	0.769574	0.0828777	7.14599	0.817812
GINS1|chr20:25428587	2.09904	0.377714	11.6649	0.396804
POLR2J4|chr7:44024399	0.293173	0.000244323	351.791	0.734467
MRI1|chr19:13884176	0.745396	0.147597	3.7644	0.722119
SLC25A45|chr11:65143451	0.245434	0.00363487	16.5722	0.513376
ACTR8,IL17RB|chr3:53900402	0.138353	0.00734319	2.60671	0.186706
DTWD2|chr5:118173498	0.771079	0.124996	4.75664	0.779453
HEATR3|chr16:50139515	1.86184	0.260694	13.2971	0.535477
B2M(dist=15420),TRIM69(dist=2783)|chr15:45025777	0.917218	0.0314259	26.7706	0.959963
FCF1|chr14:75203004	4.81383	0.298072	77.7427	0.268217
EFCAB2|chr1:245286000	451.764	0.103179	1.97803e+06	0.152998
DNAJC24|chr11:31452636	28.6217	0.605721	1352.44	0.0881744
C3|chr19:6708366	2.55551	0.00202193	3229.9	0.796805
METTL2B(dist=1875),FLJ45340(dist=136442)|chr7:128144853	0.33993	0.0352604	3.27711	0.350666
PSMB2|chr1:36068195	1.83752	0.114001	29.618	0.667957
ZNF69|chr19:12024466	1.05205	0.107769	10.2701	0.965186
EVI5|chr1:92975203	0.803879	0.00019026	3396.52	0.959127
SERBP1|chr1:67874731	1.7261	0.275941	10.7973	0.559533
PRKAR2A|chr3:48787733	0.482462	0.0348914	6.67127	0.586541
IYD|chr6:150720092	1.63135	0.117535	22.6427	0.715363
POLR2D|chr2:128603047	12.1237	0.175359	838.189	0.248308
ACOX1|chr17:73940258	61.1405	9.443e-05	3.95865e+07	0.546855
ACOX1|chr17:73940120	0.466188	0.0361817	6.00666	0.558417
PRKAR2A|chr3:48787856	2.90122	0.558486	15.0712	0.205147
MRPS16|chr10:75010061	2.04387	0.0014029	2977.7	0.84747
XPNPEP3|chr22:41327485	0.16693	0.00461994	6.03161	0.328018
ZNF562|chr19:9759260	2.13236	0.0236756	192.053	0.741574
ADAT1|chr16:75632106	0.0742289	1.64234e-05	335.492	0.544762
LINC00963|chr9:132268320	51.5419	0.0245892	108038	0.312331
IFNAR2,IL10RB-AS1|chr21:34637023	0.259168	0.0370117	1.81478	0.173894
SHPK|chr17:3512398	0.547631	0.000262441	1142.73	0.877287
INPP5B|chr1:38327463	1.1862	0.0344196	40.8797	0.924679
PSPH|chr7:56079074	3.99658	0.00940701	1697.96	0.653648
SPAG9|chr17:49041696	0.00181337	5.70871e-07	5.76014	0.12494
PDDC1|chr11:767956	89.4056	0.0110822	721280	0.327592
POLH|chr6:43584205	5.46455	0.0204725	1458.61	0.551325
LOC100288142,NBPF10|chr1:145689568	1.32557	0.207012	8.48804	0.766088
MRPL30|chr2:99812273	0.47106	0.02506	8.85464	0.615025
C10orf32-AS3MT|chr10:104660694	64.2067	0.00123359	3.34187e+06	0.452555
ZYG11B|chr1:53291408	2.21182	0.21057	23.233	0.508247
NDUFV3|chr21:44329513	0.109482	8.37125e-05	143.184	0.545746
SPAG9|chr17:49041897	3.69504	0.273963	49.8365	0.324826
C16orf72|chr16:9200346	0.460556	0.00183448	115.625	0.78331
MAVS|chr20:3851261	112.875	0.0629095	202524	0.216319
LINC00963|chr9:132268928	4.85957	0.277836	84.9975	0.2789
ARSD|chrX:2824916	1.77981	0.375161	8.44369	0.467988
CPT1A|chr11:68523347	1.12039	0.119346	10.518	0.920748
HFE|chr6:26095692	2.42468	0.206311	28.4962	0.481121
GNL3L|chrX:54591267	0.892811	0.148729	5.35948	0.901323
HEATR3|chr16:50139541	583.107	0.180399	1.88479e+06	0.122445
DFFA|chr1:10519900	0.0527561	0.000347415	8.01117	0.250964
ZNF500|chr16:4800834	0.192793	0.00984534	3.7753	0.278084
DNAJC22(dist=1665),SPATS2(dist=13338)|chr12:49747350	5.73232	0.425364	77.2502	0.188237
ICMT|chr1:6282315	0.224639	0.0167869	3.00608	0.259187
DESI1|chr22:41997754	0.416568	0.00483552	35.8863	0.70011
TAF13|chr1:109606242	0.062749	0.00087485	4.5007	0.204096
UGGT1|chr2:128951771	0.269488	0.000340774	213.115	0.700145
XYLB(dist=4985),ACVR2B-AS1(dist=31066)|chr3:38461452	16.7675	0.340662	825.301	0.156113
DHFR|chr5:79923402	122.426	1.20725	12415.2	0.0413623
VHL|chr3:10194625	182.551	0.158324	210486	0.147737
RPL7L1(dist=1311),C6orf226(dist=1961)|chr6:42856042	13.2964	0.0760234	2325.52	0.326087
OIP5-AS1|chr15:41591435	3.82571	0.0294378	497.185	0.588989
KIAA1143|chr3:44790772	13.1788	0.647077	268.408	0.0935638
ANAPC16|chr10:73993789	12.8121	0.0363191	4519.65	0.394119
FUT11(dist=3144),CHCHD1(dist=2688)|chr10:75539120	5.25489	0.0733281	376.579	0.446528
XIAP|chrX:123046632	2.53283	0.0140771	455.722	0.725749
PRKAR2A|chr3:48787906	67.9985	0.168251	27481.6	0.168225
XIAP|chrX:123046644	6.88812	0.0360321	1316.77	0.471517
CHRAC1|chr8:141526431	1.95129	0.000373043	10206.7	0.878381
CWF19L1|chr10:101992267	5.6328	0.455104	69.7168	0.178086
PSMB2|chr1:36068210	5.06289	0.726975	35.2596	0.101432
EXOSC2|chr9:133579797	5.95954	0.329693	107.725	0.2268
AGMAT|chr1:15898951	0.291441	0.00745707	11.3902	0.509756
WAC-AS1|chr10:28812152	1.18272	0.00871349	160.536	0.946598
SNRPD3(dist=2118),GGT1(dist=9091)|chr22:24970627	0.00501977	1.60373e-05	1.57122	0.070943
NDUFS1|chr2:206987309	1.26519	0.04091	39.1277	0.893127
IPP|chr1:46160681	0.247822	0.00606716	10.1227	0.461107
DNAJC22(dist=1981),SPATS2(dist=13022)|chr12:49747666	7.28059	0.759434	69.7981	0.0851862
SSR3|chr3:156258273	1.5336	0.0159102	147.825	0.854438
MFN1|chr3:179111786	228.436	0.306942	170010	0.107425
PLEKHA2|chr8:38830496	3.15948	0.127971	78.0045	0.481923
KAT8|chr16:31133177	3.71588	0.00247975	5568.22	0.724963
CTSB|chr8:11701295	0.573583	0.125377	2.62407	0.4737
SPTLC1|chr9:94841551	8.15793	0.393921	168.947	0.174632
RPL7L1(dist=1385),C6orf226(dist=1887)|chr6:42856116	1.30425	0.156543	10.8664	0.806016
GBP4|chr1:89649522	2.43131	0.137975	42.843	0.54391
MED18|chr1:28661813	2.54486	0.350117	18.4977	0.356026
HINT1|chr5:130495721	70.3687	0.100264	49387.3	0.203325
COX18|chr4:73922964	0.515067	0.0384678	6.89652	0.61623
ZNF844(dist=2962),ZNF788(dist=11490)|chr19:12191588	15.2768	0.000784944	297320	0.588475
ZBTB8OS|chr1:33086878	0.0118582	3.1159e-06	45.1292	0.291746
INPP5B|chr1:38326702	0.0211966	1.87275e-06	239.913	0.418381
TNFAIP8L1|chr19:4654554	1.52558	0.160683	14.4844	0.713012
MRI1|chr19:13884552	2.17793	0.00971185	488.412	0.778059
SNRPD3|chr22:24968582	1.24996	0.00441389	353.975	0.938265
RAD51B|chr14:68349745	0.687162	0.00871009	54.212	0.866311
MDM4|chr1:204525647	1.63085	0.0556805	47.7665	0.776527
H2AFV|chr7:44870362	2.68385	0.00431752	1668.34	0.763551
PEX26|chr22:18571369	3.1634	0.265061	37.7539	0.362632
H2AFV|chr7:44872487	2.85918	0.425098	19.2307	0.280011
RPL7L1|chr6:42855101	1.11321e-06	6.24926e-12	0.198302	0.0262662
APOL1|chr22:36662266	1.62075	0.163187	16.097	0.680149
GRHPR|chr9:37432554	2.64026	0.306174	22.768	0.377117
ACBD4|chr17:43220064	1.43331	0.0785036	26.1691	0.808075
SLC35F6|chr2:27004701	5.93174	0.794045	44.3118	0.0827064
CXorf56|chrX:118673238	0.81109	0.198091	3.32102	0.770963
INADL|chr1:62628529	1.34566	0.0628415	28.8153	0.849382
BST2(dist=9436),MVB12A(dist=5092)|chr19:17525820	0.145811	0.000663601	32.0384	0.484027
H2AFV|chr7:44872439	0.659996	0.00819397	53.1604	0.852787
C10orf32-AS3MT|chr10:104660776	1.14268	0.205318	6.35951	0.878958
DNAJC24|chr11:31452950	0.0152948	0.000160829	1.45454	0.0720603
GNE|chr9:36216839	6.54859	0.105219	407.568	0.372594
GINS1|chr20:25428557	18.0239	0.0214175	15168	0.400075
ZYG11B|chr1:53289570	20.6856	0.255432	1675.18	0.176624
CLN8|chr8:1730508	17.373	0.186827	1615.52	0.217002
CTH|chr1:70905480	11.5257	0.0110144	12060.8	0.490771
APOL1|chr22:36662863	3.39056	0.0341315	336.811	0.60278
TMEM180|chr10:104236197	0.187048	0.000586593	59.6444	0.568709
PRRG4|chr11:32875838	18.4042	0.117034	2894.16	0.259046
DHFRL1|chr3:93778311	1.75072	0.0183587	166.951	0.809686
LINC00963|chr9:132270407	2.43138	0.399876	14.7836	0.334694
APOL1|chr22:36662161	3.09409	0.353001	27.1199	0.307822
KAT8|chr16:31134293	0.34646	0.00034456	348.371	0.763784
TMEM241|chr18:20876434	3.72224	0.0786509	176.159	0.504214
LOC100288142,NBPF10|chr1:145689010	3.74824	0.0294508	477.044	0.593093
AHR|chr7:17384783	10.7739	0.296376	391.658	0.194762
GBP4|chr1:89649462	0.332264	0.0210168	5.25291	0.434056
NUP43|chr6:150046006	17.1398	0.410971	714.828	0.135493
VHL|chr3:10194005	6.95405	0.226634	213.379	0.266917
XPNPEP3|chr22:41327646	1.39921	0.0574568	34.0741	0.836623
NDUFS1|chr2:206987549	0.105925	0.000171303	65.4987	0.493576
OGFOD3|chr17:80347528	0.841828	0.282181	2.51141	0.757515
POLR2J4|chr7:44053700	12.1123	0.0333446	4399.75	0.406954
KAT8|chr16:31134454	0.387496	0.0582568	2.57744	0.326776
NDUFV3|chr21:44329426	0.195989	0.0002756	139.376	0.626682
PAICS|chr4:57326250	6.13099	0.0104337	3602.67	0.577244
VPS41|chr7:38763242	0.209363	0.00939413	4.66598	0.323463
KAT8|chr16:31134561	17.284	1.62233	184.142	0.0182355
INPP5B|chr1:38327451	0.0339433	5.5595e-05	20.7239	0.301264
VHL|chr3:10193733	0.00640464	1.1587e-05	3.54012	0.116973
ZNF623(dist=2129),ZNF707(dist=28593)|chr8:144738029	1.67858	0.0213658	131.877	0.816051
SPTLC1|chr9:94841614	32.2225	0.0732252	14179.4	0.263485
SLC35E2B|chr1:1595048	14.2224	0.963813	209.87	0.0532207
RPL7L1(dist=1288),C6orf226(dist=1984)|chr6:42856019	0.766481	0.018799	31.2513	0.888208
SLC25A45|chr11:65143352	0.0242203	4.76171e-06	123.196	0.392856
MAVS|chr20:3850191	2.32291	0.268784	20.0754	0.443706
EMC1|chr1:19542310	1.54356	0.228717	10.4171	0.655891
NUP43|chr6:150046473	3.31192	0.228584	47.9859	0.379968
TRMT2B|chrX:100265235	0.317271	0.000669869	150.269	0.714932
CLPX|chr15:65442136	0.159004	0.00375049	6.74101	0.336132
EMC1|chr1:19543459	1.22119	0.165526	9.00943	0.844629
MRPL30|chr2:99812433	12.2499	0.216923	691.772	0.223446
BPNT1|chr1:220231347	1.21997	0.281655	5.28426	0.790361
RRP36(dist=1181),CUL7(dist=6837)|chr6:42998518	0.495416	0.0197353	12.4364	0.669294
APOL6|chr22:36057257	0.0413511	0.000710011	2.40829	0.124503
ZNF552|chr19:58318722	61.7202	1.89541	2009.8	0.0203534
NUP43|chr6:150046020	27.9153	0.757084	1029.29	0.0704865
MDM4|chr1:204526552	1.93875	8.91379e-05	42168	0.896628
RRP36|chr6:42998251	4.84964	0.214197	109.801	0.321231
HSDL2(dist=2646),KIAA1958(dist=11917)|chr9:115237331	3.43726	0.397093	29.7532	0.262187
CFLAR|chr2:202028830	36.9446	0.0798894	17084.9	0.248983
INADL|chr1:62628454	0.0226533	0.00020231	2.53657	0.115648
GSR|chr8:30536579	0.529309	0.00472096	59.3456	0.791628
PEX13|chr2:61276758	0.0698073	0.000115594	42.1565	0.41519
XPOT(dist=1605),TBK1(dist=1772)|chr12:64844068	8.21191	0.0794055	849.255	0.373655
MAVS|chr20:3853971	0.0871338	0.000245425	30.9354	0.415358
XIAP|chrX:123046309	232.591	0.355958	151980	0.0994258
INPP5B|chr1:38327135	0.869875	0.0703318	10.7588	0.913492
WAC-AS1|chr10:28810117	0.922218	0.0105908	80.3042	0.971657
POLH|chr6:43583045	0.91349	0.0389373	21.431	0.955179
PEX13|chr2:61277932	3.03786	0.0800227	115.325	0.549265
ZNF468|chr19:53342563	0.167093	0.00194742	14.337	0.430885
ARSD|chrX:2825007	27.2202	0.00509034	145557	0.450638
LZIC|chr1:9988905	7.82952	0.127712	479.998	0.327104
CTSS|chr1:150703585	1.49002	0.0663825	33.4448	0.801635
TTC21B|chr2:166730689	0.00530634	4.19267e-07	67.1583	0.277024
CFLAR|chr2:202030174	0.19034	0.0143248	2.52914	0.208777
MDM4|chr1:204525592	2.54082	0.00321452	2008.32	0.784158
KIAA1143|chr3:44790637	5.40688	0.155084	188.506	0.351654
ARSD|chrX:2825075	1.04204	0.206534	5.25745	0.960228
MTDH|chr8:98741265	2.25309	0.197728	25.6737	0.512901
H2AFV|chr7:44870354	0.178585	0.000355991	89.5882	0.58712
TAF8|chr6:42048240	0.465149	0.00670538	32.2672	0.723447
YIPF4(dist=4244),BIRC6(dist=46194)|chr2:32535902	1.0139	0.0665453	15.4479	0.992076
PNPLA3(dist=3534),SAMM50(dist=4279)|chr22:44346982	1.05472	0.0527425	21.092	0.972192
PEX13|chr2:61277346	2.00867	0.034423	117.211	0.736746
MMACHC|chr1:45975757	2.93514	0.00482841	1784.24	0.741978
GATC|chr12:120898978	2.20151	0.429296	11.2897	0.344081
WAC-AS1|chr10:28810188	2.09145	0.0484092	90.3578	0.700967
GGCX|chr2:85776590	2.01623	0.00290649	1398.66	0.833602
ATP5S(dist=1009),CDKL1(dist=2765)|chr14:50793955	1.02388	0.00602063	174.122	0.992815
NDUFC2|chr11:77779639	17.836	0.0908763	3500.6	0.284786
PHACTR4|chr1:28824387	38.801	0.293648	5126.94	0.14205
LIMD1|chr3:45722293	0.0988581	3.7744e-05	258.926	0.564442
IPP|chr1:46163530	161.378	4.40585	5910.95	0.00565501
APOBEC3C(dist=1210),APOBEC3D(dist=1083)|chr22:39416035	1.36286	0.121457	15.2927	0.801841
ARSA|chr22:51062453	0.504011	0.00841175	30.199	0.742839
ACOX1|chr17:73940927	286.733	0.0611387	1.34474e+06	0.18952
MRPS21|chr1:150281079	0.27214	0.028896	2.56299	0.255367
SRFBP1|chr5:121362879	72.4179	0.334678	15669.9	0.118528
LYRM2|chr6:90344373	0.968978	0.0457727	20.5126	0.983857
SNRPD3(dist=2113),GGT1(dist=9096)|chr22:24970622	0.15594	0.0141172	1.72253	0.129455
DEPTOR(dist=4990),COL14A1(dist=69200)|chr8:121068147	6.00095	0.907794	39.6691	0.0629458
C3|chr19:6705724	1.64265	0.00733699	367.765	0.857335
HOGA1|chr10:99371874	0.00300538	1.34686e-08	670.622	0.355375
XIAP|chrX:123046772	1.80125	0.0354462	91.5328	0.769049
DHODH|chr16:72058757	49055	47.3106	5.08638e+07	0.00229953
PHAX|chr5:125961522	6.52319	0.0872193	487.873	0.394275
TTC9C(dist=1132),ZBTB3(dist=11195)|chr11:62507240	8.60407	1.16809	63.3771	0.0346469
PVR|chr19:45168081	3.95214	0.318944	48.9723	0.284564
AGMAT|chr1:15899691	1.40526	0.23626	8.35839	0.708419
ZNF623(dist=1815),ZNF707(dist=28907)|chr8:144737715	4.35975	0.794711	23.9174	0.0900012
MDM4|chr1:204526704	1.09169	0.0960111	12.4129	0.943616
OSER1-AS1|chr20:42854505	183.023	0.145631	230015	0.152486
SPTLC1|chr9:94841604	0.0809461	0.000188273	34.802	0.41645
GOLGA3|chr12:133346737	0.946004	0.0159003	56.2832	0.978757
EFNA1|chr1:155105231	15.2492	1.81504	128.117	0.012111
EMC1|chr1:19542337	0.0453623	0.00013882	14.8231	0.295023
CYP4F3|chr19:15771656	0.777897	0.0977504	6.19051	0.8124
TRIP11|chr14:92435373	30.6801	0.232247	4052.87	0.169433
HAUS2|chr15:42860120	0.687811	0.0015783	299.743	0.903931
MPV17L|chr16:15502962	0.19166	0.00416999	8.80903	0.397611
TADA2A|chr17:35838155	4.66895	0.147563	147.727	0.381961
AASS|chr7:121715041	1.41013	0.0103344	192.413	0.891012
METTL7A|chr12:51325351	39.3848	0.0576388	26911.8	0.269995
GATC|chr12:120898813	140.888	0.346493	57286.9	0.106486
H2AFV|chr7:44872904	2.96981	0.396277	22.2566	0.2895
HAUS2|chr15:42861694	10.0812	0.226202	449.292	0.232971
ZNF623(dist=2236),ZNF707(dist=28486)|chr8:144738136	3.5588	0.268054	47.2482	0.335991
MDM4|chr1:204526611	67.842	1.21776	3779.53	0.0397813
PEX26|chr22:18572644	14.1818	0.00636601	31593.3	0.500142
LINC00963|chr9:132268942	0.846383	0.0343236	20.8709	0.918766
LRCH3(dist=13861),IQCG(dist=3629)|chr3:197612317	8.10908	0.341008	192.832	0.19548
METTL2B|chr7:128142743	16.8878	0.845588	337.277	0.0642877
GNL3L|chrX:54591350	3.59255	0.0703286	183.515	0.523972
TIMM50|chr19:39982356	0.109793	0.00244928	4.9216	0.254868
MAVS|chr20:3851750	9.91132	0.00832556	11799.1	0.525577
TGOLN2|chr2:85546398	11.3378	1.8245e-05	7.04553e+06	0.721273
IFNAR1|chr21:34730016	0.657829	0.0937482	4.61597	0.673529
RSL1D1|chr16:11929207	4.92924	0.290585	83.6153	0.269435
ATP5S(dist=1392),CDKL1(dist=2382)|chr14:50794338	0.502301	0.00727104	34.7002	0.749998
IRAK4|chr12:44181673	1.02327	0.0380337	27.5301	0.989076
C19orf12|chr19:30190185	3.53969	0.590807	21.2072	0.166412
CASP8|chr2:202152086	0.0442994	1.81614e-05	108.055	0.433489
SLC19A3|chr2:228550851	9.76983	0.696857	136.972	0.0906705
APOOL|chrX:84345841	24.0308	0.0370924	15568.7	0.335762
METTL2B|chr7:128143937	0.070999	0.000126448	39.8649	0.412829
FOXRED2|chr22:36884403	5.97016	0.204669	174.148	0.299174
OGFOD3|chr17:80349469	0.0653065	2.17583e-06	1960.14	0.603931
GNL3L|chrX:54590940	3.0569	0.236004	39.5954	0.392519
CPM|chr12:69245305	5.05785	0.561984	45.5206	0.148203
OIP5-AS1(dist=2688),OIP5(dist=6983)|chr15:41594483	0.323066	0.00578777	18.0331	0.58191
ARSD|chrX:2824888	10.2057	0.586999	177.438	0.110862
SSU72|chr1:1498657	14.0192	0.0345153	5694.19	0.388935
EEF2K|chr16:22296891	1.5471	0.199564	11.9937	0.676224
SNRPD3(dist=1265),GGT1(dist=9944)|chr22:24969774	0.00536038	1.02178e-06	28.1213	0.231511
TMEM19|chr12:72096176	10.994	0.0680039	1777.38	0.355519
MED18|chr1:28662072	1.03048	0.277636	3.82472	0.964215
TANGO2|chr22:20053004	2.03281	0.000123642	33421.6	0.886106
WDR92|chr2:68358180	0.470923	0.000979558	226.397	0.811098
PVR|chr19:45168850	1.43611	0.228171	9.03892	0.699778
ATP5S|chr14:50793904	0.286461	6.54955e-05	1252.91	0.770076
PDP2|chr16:66923788	24.1491	1.41468	412.232	0.0278355
PEX26|chr22:18571421	20.2203	1.91968	212.983	0.0123202
SYAP1(dist=1861),TXLNG(dist=21887)|chrX:16782668	2.66932	0.0330306	215.718	0.66129
PQLC2|chr1:19655630	12.0096	1.2098	119.219	0.0337878
RNF207|chr1:6279912	0.00536078	7.95745e-07	36.1145	0.245027
SFXN1|chr5:174956332	0.077561	0.000684424	8.78946	0.289437
PGPEP1|chr19:18476279	66582.4	60.9886	7.26893e+07	0.0018603
PRRG4|chr11:32878827	5.74689	0.237748	138.915	0.281923
METTL2B|chr7:128143512	3.20879	0.500977	20.5526	0.218517
PSMB2|chr1:36065491	25.7568	1.75491	378.034	0.0177729
UGGT1|chr2:128951784	40.9704	0.617237	2719.49	0.0828203
ANAPC16|chr10:73995138	1.1326	0.136314	9.41056	0.908235
C16orf72|chr16:9204898	0.000540204	2.01914e-08	14.4527	0.148047
SLC35E2|chr1:1661410	0.769644	0.194717	3.04211	0.708862
B2M(dist=15476),TRIM69(dist=2727)|chr15:45025833	24.5463	0.0512734	11751.2	0.30939
NDUFS1|chr2:206987497	1.99035	0.0473664	83.6353	0.718181
UGGT1|chr2:128949355	96.0559	0.0397536	232098	0.250746
CDK9(dist=1343),FPGS(dist=10759)|chr9:130554395	1.85911	0.0846654	40.8231	0.694
SLC35E1|chr19:16662751	70.7735	0.0944415	53037	0.207224
TMEM50B|chr21:34821119	4.36001	0.0022465	8461.95	0.703056
TIRAP(dist=1980),DCPS(dist=6839)|chr11:126166808	0.578847	0.0595593	5.62571	0.637496
PGPEP1|chr19:18477385	0.378833	0.00208106	68.962	0.714692
METTL7A|chr12:51325288	1.16307	0.00289343	467.516	0.96062
GRHPR|chr9:37432577	29.1284	0.141427	5999.31	0.214829
FUT11(dist=3251),CHCHD1(dist=2581)|chr10:75539227	194.118	3.60417	10455.1	0.00958855
PVR|chr19:45168667	3.35094	0.0518672	216.491	0.569633
PAQR5|chr15:69699651	1.99552	0.0117397	339.201	0.79203
NDUFC2|chr11:77780129	0.0809335	1.65131e-06	3966.68	0.648198
OPA3|chr19:46052931	0.924283	0.133334	6.40723	0.936472
CENPN|chr16:81064395	3.01742	0.0472112	192.853	0.602616
NUP43|chr6:150047362	0.726008	0.00775224	67.9916	0.890047
DIS3L|chr15:66625946	0.56137	8.16975e-05	3857.35	0.898083
HAUS2|chr15:42859754	1509.55	1.98037	1.15067e+06	0.0306363
XIAP|chrX:123047067	0.0339277	0.000130785	8.80135	0.232843
CERS4|chr19:8306278	1.89452	0.00204747	1753.01	0.854518
EMC3|chr3:10005433	141.422	0.594102	33664.4	0.0761504
PGPEP1|chr19:18479128	1.21794	0.00672555	220.559	0.94075
DEPTOR(dist=4991),COL14A1(dist=69199)|chr8:121068148	1.66203	0.407464	6.77932	0.478769
MAVS|chr20:3851667	9.80987	1.04236	92.3229	0.0459086
TXNDC15|chr5:134236268	0.0713703	0.0013742	3.70669	0.190235
MIR548AE2|chr16:48388260	0.901489	0.0325589	24.9604	0.951196
C19orf52(dist=2890),SMARCA4(dist=27792)|chr19:11043806	0.0438302	0.000753222	2.55049	0.131456
APOOL|chrX:84345886	1.39786	0.213626	9.14686	0.726735
ACOX1|chr17:73940918	0.998354	0.164608	6.05506	0.998571
PIGM|chr1:159999654	0.210435	0.00103051	42.9716	0.565766
MRPL30|chr2:99813060	0.387894	4.32706e-05	3477.23	0.838394
TNFAIP8L1|chr19:4653237	0.00623762	6.34036e-06	6.13654	0.148746
INPP5B|chr1:38327376	0.332079	6.18918e-05	1781.77	0.801355
PGPEP1|chr19:18477345	0.452449	0.0419424	4.88075	0.513397
TXNDC15|chr5:134236582	2.86714e-05	2.64513e-08	0.0310779	0.00335143
TAF8|chr6:42048348	4.27644	0.173922	105.15	0.373794
PGPEP1|chr19:18476342	7.75356	0.11736	512.251	0.338105
CYP4F3|chr19:15771961	1.01362	0.0466422	22.0279	0.993128
C1RL|chr12:7250173	2.0478	0.422372	9.92843	0.373516
APOPT1|chr14:104057076	3.66353	0.00150474	8919.45	0.744147
MMACHC|chr1:45975498	0.956353	0.299	3.0589	0.940031
KIAA1143|chr3:44790903	13.1341	0.191634	900.177	0.232493
ACOX1|chr17:73939179	1.71248	0.00111749	2624.27	0.885698
EMC1|chr1:19542433	0.950191	0.00646431	139.669	0.98399
TMEM19|chr12:72096370	0.878696	0.128491	6.00905	0.895118
COG8,PDF|chr16:69361671	0.368518	0.00255411	53.1712	0.693925
BRI3BP(dist=3439),AACS(dist=36137)|chr12:125513788	2.81034	0.0345689	228.472	0.645171
COG8,PDF|chr16:69361698	18.9606	0.282092	1274.42	0.17053
XPOT(dist=1687),TBK1(dist=1690)|chr12:64844150	1.75277	0.000630571	4872.12	0.889684
ZNF397|chr18:32829360	0.0152849	1.53327e-05	15.2373	0.235308
TXNDC15|chr5:134236108	0.880036	0.183237	4.22657	0.873183
MAGT1|chrX:77083671	322.739	0.267432	389485	0.110564
GNAL|chr18:11796360	5.2544	0.426524	64.7296	0.195352
GGCX|chr2:85775182	1.12564	0.0546685	23.1773	0.938872
MFSD11|chr17:74775079	4.75029	0.00235622	9576.89	0.688144
MRI1|chr19:13883952	6.72388	0.0386703	1169.13	0.469019
BPNT1|chr1:220231455	0.674845	0.0744645	6.11587	0.726562
SSH1|chr12:109178972	5.81812	0.0403542	838.835	0.487487
C15orf40|chr15:83674174	336.779	0.234935	482773	0.116565
PSMB2|chr1:36065738	0.638635	0.137717	2.96153	0.566717
SLC35E3|chr12:69160617	0.651263	0.134536	3.15265	0.594065
TNFAIP8L1|chr19:4654563	6.03256	0.000433132	84020.1	0.712008
GNE|chr9:36215240	0.594813	0.0795157	4.44947	0.612858
FAM20B|chr1:179042623	2.51336	0.262831	24.0343	0.423697
NDUFS1|chr2:206987187	1.10341	0.0497125	24.4911	0.950389
MPHOSPH8|chr13:20247098	1876.9	0.0610882	5.76669e+07	0.152799
TIMM50(dist=1721),DLL3(dist=6308)|chr19:39983249	6.70022	0.828728	54.1709	0.0744578
MRPL30|chr2:99812838	0.0021424	1.53952e-06	2.98135	0.0960785
PAICS|chr4:57326236	4.30266	0.303091	61.0802	0.281007
C19orf12|chr19:30190268	2.48173	0.000330594	18630	0.841761
LIMD1|chr3:45722503	0.260654	0.000918451	73.9731	0.64081
FAM213A(dist=2722),TSPAN14(dist=18563)|chr10:82195475	17.997	0.230334	1406.18	0.1937
MAVS|chr20:3851763	3.85277	0.0698792	212.421	0.509713
TPMT|chr6:18129119	0.143961	1.92237e-05	1078.09	0.670238
ANAPC16|chr10:73993821	3.22582	0.384773	27.0443	0.280332
APOL1|chr22:36662933	1.8857	0.125287	28.3817	0.646593
CYP4F3(dist=1432),CYP4F12(dist=10826)|chr19:15773002	3994.29	0.0813414	1.96141e+08	0.132404
HINT1|chr5:130495586	252.186	0.111175	572050	0.160686
NOM1|chr7:156764180	10.9577	1.69525	70.8285	0.0119266
ZNF397|chr18:32827691	3.02269	0.337695	27.0559	0.322583
ZNF587B|chr19:58356527	339.615	0.993773	116061	0.0502458
MRPS21|chr1:150281160	17.3181	0.000157715	1.90164e+06	0.630111
APOL1|chr22:36662337	1.13777	0.298881	4.33122	0.849905
VPS41|chr7:38763192	0.00423694	1.99949e-06	8.9781	0.162026
IFNAR1|chr21:34728215	0.504038	0.00177698	142.97	0.812071
[truncated: 8,384 more rows]
